# Supplementary material for: Interfacial chemical bond and internal electric field modulated Z-scheme Sv-ZnIn2S4/MoSe2 photocatalyst for efficient hydrogen evolution
Source: Nat Commun. 2021 Jul 5;12:4112. doi: 10.1038/s41467-021-24511-z (PMC8257585; doi:10.1038/s41467-021-24511-z)
Supplement: Supplementary file 3 — source data [file 41467_2021_24511_MOESM3_ESM.xlsx]

## Sheet: Figure 2q
XRD patterns
Figure 2q
							ZIS	SV-ZIS	SV-ZIS	MoSe2
						2-Theta	Intensity
						10	158.333	1612.5	29.0825	1.73995
						10.02	112.5	1637.5	27.7949	1.4359
						10.04	154.167	1658.33	34.7161	1.72158
						10.06	137.5	1637.5	26.1852	2.47632
						10.08	158.333	1612.5	34.3137	2.986
						10.1	133.333	1625	34.0723	2.73749
						10.12	137.5	1637.5	35.7624	1.78623
						10.14	158.333	1645.83	36.2452	1.46568
						10.16	141.667	1691.67	30.2093	1.74201
						10.18	125	1645.83	33.6699	1.15465
						10.2	116.667	1641.67	29.324	-0.17947
						10.22	116.667	1704.17	31.4165	-0.85365
						10.24	116.667	1716.67	34.3137	-0.15604
						10.26	162.5	1616.67	44.6152	1.33572
						10.28	145.833	1658.33	39.8668	2.73942
						10.3	120.833	1587.5	45.42	3.26783
						10.32	108.333	1633.33	33.1065	2.94156
						10.34	187.5	1608.33	35.8428	2.91796
						10.36	125	1654.17	40.5912	2.90543
						10.38	95.8333	1616.67	42.2008	2.94213
						10.4	166.667	1616.67	34.3137	2.85015
						10.42	183.333	1666.67	40.9131	3.59867
						10.44	208.333	1654.17	42.2008	4.84872
						10.46	141.667	1666.67	34.3137	6.07571
						10.48	204.167	1629.17	39.8668	6.57659
						10.5	150	1637.5	41.235	6.70694
						10.52	104.167	1629.17	42.2812	6.50778
						10.54	154.167	1662.5	40.4302	4.92163
						10.56	108.333	1637.5	42.7641	2.24684
						10.58	133.333	1683.33	39.8668	0.34617
						10.6	154.167	1654.17	40.4302	-0.47879
						10.62	145.833	1670.83	39.8668	-0.63088
						10.64	166.667	1625	35.8428	0.25929
						10.66	170.833	1645.83	42.5227	2.09944
						10.68	154.167	1629.17	42.2008	3.80583
						10.7	100	1629.17	42.2812	5.18655
						10.72	158.333	1637.5	41.7179	6.23296
						10.74	108.333	1620.83	39.8668	6.2045
						10.76	154.167	1650	43.0056	4.89377
						10.78	141.667	1633.33	41.396	3.91793
						10.8	170.833	1687.5	39.062	2.9612
						10.82	175	1650	43.8104	2.15894
						10.84	116.667	1620.83	35.8428	1.349
						10.86	145.833	1645.83	41.235	1.32986
						10.88	154.167	1654.17	45.42	1.06847
						10.9	133.333	1666.67	42.2008	0.61968
						10.92	141.667	1620.83	38.8206	0.43274
						10.94	87.5	1641.67	43.0056	1.0553
						10.96	145.833	1625	39.8668	1.18867
						10.98	125	1641.67	40.5912	1.07466
						11	129.167	1620.83	42.2008	0.68876
						11.02	133.333	1600	41.396	0.88843
						11.04	137.5	1662.5	44.6152	0.94965
						11.06	141.667	1633.33	39.8668	1.89305
						11.08	137.5	1658.33	39.062	3.09319
						11.1	141.667	1608.33	44.9371	4.0301
						11.12	116.667	1629.17	41.235	4.98046
						11.14	141.667	1616.67	42.7641	6.11358
						11.16	100	1620.83	44.9371	5.94368
						11.18	116.667	1687.5	43.0056	4.61313
						11.2	91.6667	1608.33	43.8104	3.86632
						11.22	133.333	1608.33	43.8104	4.29464
						11.24	191.667	1629.17	40.5912	4.3174
						11.26	116.667	1637.5	42.2008	3.77503
						11.28	166.667	1641.67	43.8104	3.04013
						11.3	150	1620.83	40.6716	2.02359
						11.32	137.5	1645.83	37.4524	0.94079
						11.34	125	1625	33.5089	-0.11917
						11.36	141.667	1637.5	37.4524	-1.05409
						11.38	129.167	1629.17	43.0056	-1.90657
						11.4	133.333	1633.33	44.6152	-2.02861
						11.42	104.167	1625	42.1203	-1.21157
						11.44	112.5	1645.83	43.0056	0.20064
						11.46	137.5	1637.5	43.3275	1.77529
						11.48	125	1633.33	42.5227	2.88599
						11.5	137.5	1625	37.4524	3.51675
						11.52	137.5	1662.5	41.396	3.64231
						11.54	141.667	1633.33	41.235	3.69041
						11.56	141.667	1662.5	41.235	3.6811
						11.58	133.333	1650	42.0398	3.69645
						11.6	104.167	1641.67	44.3737	3.46396
						11.62	104.167	1629.17	42.2812	3.74576
						11.64	116.667	1620.83	46.1443	4.20806
						11.66	120.833	1608.33	40.1888	4.19838
						11.68	120.833	1625	39.6254	3.14995
						11.7	141.667	1662.5	38.2572	2.24443
						11.72	100	1637.5	42.4422	1.64829
						11.74	100	1612.5	43.5689	1.32397
						11.76	133.333	1600	41.9593	1.36709
						11.78	137.5	1650	41.9593	2.39414
						11.8	87.5	1641.67	45.259	3.65638
						11.82	141.667	1604.17	46.1443	4.10796
						11.84	120.833	1612.5	42.5227	3.61471
						11.86	150	1587.5	36.6476	2.65229
						11.88	108.333	1700	45.259	1.85303
						11.9	129.167	1666.67	39.8668	1.73401
						11.92	125	1625	38.2572	2.12514
						11.94	154.167	1612.5	37.4524	2.23891
						11.96	125	1633.33	41.235	2.56486
						11.98	75	1620.83	38.5792	3.33544
						12	129.167	1608.33	40.0278	3.80337
						12.02	166.667	1620.83	44.2128	3.3525
						12.04	137.5	1637.5	35.8428	3.20903
						12.06	133.333	1616.67	35.8428	3.44129
						12.08	66.6667	1645.83	38.2572	3.72099
						12.1	145.833	1633.33	39.9473	3.50074
						12.12	104.167	1637.5	33.5089	3.197
						12.14	141.667	1670.83	45.42	2.96712
						12.16	145.833	1600	40.2692	3.40116
						12.18	120.833	1604.17	43.086	3.92331
						12.2	191.667	1650	45.5004	3.92982
						12.22	120.833	1600	47.7539	3.99556
						12.24	125	1608.33	36.6476	4.95953
						12.26	116.667	1620.83	39.062	6.18348
						12.28	154.167	1595.83	41.7179	6.32544
						12.3	129.167	1616.67	37.4524	5.94137
						12.32	133.333	1641.67	39.8668	5.88613
						12.34	104.167	1629.17	40.5912	6.0182
						12.36	125	1654.17	39.062	5.22913
						12.38	133.333	1633.33	38.2572	3.81309
						12.4	150	1600	46.1443	2.51215
						12.42	141.667	1600	42.2008	2.13138
						12.44	100	1612.5	43.8104	2.52665
						12.46	145.833	1612.5	33.5089	2.54173
						12.48	116.667	1650	38.8206	1.8743
						12.5	125	1591.67	39.223	1.6853
						12.52	112.5	1620.83	47.0296	3.14363
						12.54	112.5	1625	43.8908	5.0037
						12.56	120.833	1645.83	40.5912	6.2856
						12.58	120.833	1620.83	33.5089	7.10877
						12.6	104.167	1645.83	45.42	7.79645
						12.62	120.833	1629.17	39.8668	8.06656
						12.64	145.833	1612.5	38.1768	8.10462
						12.66	141.667	1650	35.8428	7.20788
						12.68	95.8333	1641.67	40.9936	5.51157
						12.7	91.6667	1608.33	39.062	4.10441
						12.72	87.5	1616.67	36.6476	4.14543
						12.74	141.667	1650	44.9371	4.10894
						12.76	120.833	1641.67	45.42	4.08723
						12.78	95.8333	1662.5	39.8668	4.87554
						12.8	83.3333	1641.67	39.8668	6.26362
						12.82	158.333	1616.67	39.223	7.46545
						12.84	125	1633.33	46.9491	8.48343
						12.86	112.5	1650	45.7419	8.47332
						12.88	100	1637.5	39.7059	7.34968
						12.9	112.5	1616.67	45.6614	6.3993
						12.92	133.333	1604.17	47.0296	5.76884
						12.94	116.667	1612.5	39.062	4.38677
						12.96	141.667	1650	39.7059	3.04752
						12.98	175	1616.67	35.8428	3.17301
						13	112.5	1629.17	38.4182	3.8979
						13.02	116.667	1600	43.3275	4.31999
						13.04	83.3333	1608.33	36.9696	4.23785
						13.06	120.833	1612.5	38.2572	3.69829
						13.08	129.167	1645.83	39.384	3.00715
						13.1	104.167	1625	35.8428	3.05074
						13.12	145.833	1629.17	35.8428	3.51049
						13.14	141.667	1612.5	36.6476	4.0274
						13.16	120.833	1587.5	35.8428	4.82209
						13.18	83.3333	1570.83	37.4524	5.8758
						13.2	133.333	1616.67	35.9233	6.62003
						13.22	133.333	1595.83	37.4524	6.94713
						13.24	158.333	1587.5	43.0056	7.1843
						13.26	95.8333	1641.67	37.4524	7.47946
						13.28	100	1637.5	35.7624	8.27324
						13.3	95.8333	1620.83	42.2812	8.94606
						13.32	112.5	1633.33	38.2572	9.34584
						13.34	95.8333	1579.17	39.4644	9.06389
						13.36	75	1670.83	40.2692	8.85284
						13.38	91.6667	1641.67	40.9936	8.68108
						13.4	95.8333	1579.17	37.8548	9.10846
						13.42	120.833	1620.83	35.8428	9.07556
						13.44	112.5	1570.83	44.6152	9.19971
						13.46	100	1616.67	43.0056	9.61028
						13.48	100	1641.67	38.2572	10.1169
						13.5	129.167	1654.17	46.9491	9.69015
						13.52	116.667	1620.83	40.1888	8.86839
						13.54	83.3333	1591.67	38.0963	7.63912
						13.56	125	1616.67	38.6596	6.85913
						13.58	170.833	1650	36.0038	7.13963
						13.6	116.667	1695.83	35.9233	8.33092
						13.62	141.667	1625	38.6596	8.69856
						13.64	100	1637.5	37.05	8.70708
						13.66	145.833	1595.83	34.4747	8.74402
						13.68	133.333	1612.5	41.7179	9.16277
						13.7	129.167	1650	39.7864	9.68928
						13.72	133.333	1625	41.4764	10.5333
						13.74	120.833	1633.33	40.5912	11.1493
						13.76	137.5	1637.5	41.9593	11.1432
						13.78	120.833	1612.5	40.5912	10.8509
						13.8	129.167	1616.67	41.074	10.1648
						13.82	112.5	1608.33	37.4524	9.32734
						13.84	133.333	1604.17	34.3137	8.4217
						13.86	79.1667	1645.83	39.062	7.85549
						13.88	70.8333	1625	41.396	7.50336
						13.9	87.5	1583.33	47.5929	7.06383
						13.92	137.5	1608.33	39.384	6.69967
						13.94	75	1587.5	46.1443	6.84028
						13.96	108.333	1616.67	37.6134	7.45204
						13.98	141.667	1600	46.1443	7.92014
						14	150	1604.17	46.1443	8.03163
						14.02	145.833	1654.17	44.6152	8.52029
						14.04	95.8333	1600	48.5587	8.75946
						14.06	141.667	1616.67	45.098	8.59179
						14.08	116.667	1633.33	46.9491	8.07201
						14.1	141.667	1575	48.5587	7.71105
						14.12	100	1612.5	46.9491	7.62044
						14.14	104.167	1625	48.5587	8.20978
						14.16	150	1633.33	44.6152	9.00813
						14.18	104.167	1587.5	45.42	9.26631
						14.2	91.6667	1645.83	42.2008	8.3703
						14.22	133.333	1662.5	47.5124	7.16406
						14.24	112.5	1608.33	42.9251	5.53484
						14.26	120.833	1637.5	43.0056	4.03858
						14.28	108.333	1654.17	45.8224	2.64102
						14.3	120.833	1620.83	50.3292	2.56028
						14.32	108.333	1604.17	43.8104	3.4514
						14.34	95.8333	1675	46.9491	4.41836
						14.36	108.333	1600	43.8104	5.35425
						14.38	145.833	1604.17	55.8019	6.33766
						14.4	137.5	1612.5	42.7641	6.97994
						14.42	120.833	1608.33	50.4902	6.99315
						14.44	104.167	1600	48.5587	6.44546
						14.46	179.167	1620.83	50.8926	5.6438
						14.48	116.667	1583.33	50.8926	4.82661
						14.5	120.833	1629.17	42.4422	4.8596
						14.52	104.167	1670.83	43.0056	4.77218
						14.54	162.5	1616.67	49.3635	4.15565
						14.56	129.167	1625	44.4542	3.631
						14.58	125	1654.17	48.6392	3.28064
						14.6	75	1658.33	44.5347	3.19274
						14.62	141.667	1608.33	54.3532	3.46841
						14.64	91.6667	1658.33	53.307	4.06607
						14.66	150	1629.17	52.2608	4.49194
						14.68	108.333	1612.5	53.307	4.95096
						14.7	154.167	1641.67	50.4902	5.61751
						14.72	137.5	1620.83	44.6152	5.85585
						14.74	112.5	1620.83	55.7214	5.65911
						14.76	95.8333	1654.17	42.7641	4.95428
						14.78	112.5	1658.33	48.4782	3.8086
						14.8	104.167	1633.33	46.1443	3.22853
						14.82	108.333	1608.33	56.4457	3.40138
						14.84	129.167	1629.17	54.1118	3.32775
						14.86	91.6667	1604.17	52.9046	3.16916
						14.88	154.167	1650	55.7214	3.36216
						14.9	129.167	1645.83	53.307	3.21448
						14.92	91.6667	1633.33	50.8926	2.44736
						14.94	112.5	1612.5	43.8104	1.97439
						14.96	133.333	1612.5	42.6836	1.7148
						14.98	120.833	1608.33	43.8104	0.89239
						15	104.167	1650	41.1545	0.8429
						15.02	62.5	1591.67	45.42	1.5904
						15.04	129.167	1616.67	45.42	2.95279
						15.06	125	1616.67	42.5227	4.1905
						15.08	154.167	1641.67	41.235	4.54491
						15.1	100	1625	44.7761	3.87022
						15.12	104.167	1637.5	44.6956	3.70555
						15.14	154.167	1637.5	40.4302	4.61811
						15.16	133.333	1629.17	43.0056	5.23813
						15.18	108.333	1620.83	40.6716	4.69302
						15.2	79.1667	1629.17	41.396	4.00559
						15.22	79.1667	1612.5	41.235	3.46785
						15.24	112.5	1620.83	45.42	3.30145
						15.26	125	1600	44.7761	2.77589
						15.28	125	1641.67	41.396	1.88431
						15.3	133.333	1620.83	39.062	1.53055
						15.32	95.8333	1637.5	37.4524	1.93859
						15.34	112.5	1587.5	38.0158	2.93801
						15.36	129.167	1591.67	39.8668	3.87577
						15.38	154.167	1608.33	41.396	4.4796
						15.4	104.167	1616.67	39.062	4.49059
						15.42	141.667	1600	39.223	4.70613
						15.44	116.667	1633.33	45.42	5.4393
						15.46	133.333	1629.17	39.8668	6.42227
						15.48	112.5	1587.5	39.8668	7.33454
						15.5	100	1620.83	39.384	8.1274
						15.52	112.5	1608.33	39.5449	7.85534
						15.54	150	1633.33	39.384	6.91193
						15.56	108.333	1675	37.211	5.64596
						15.58	150	1612.5	39.062	4.48221
						15.6	120.833	1595.83	39.062	3.60841
						15.62	125	1637.5	40.5912	2.89875
						15.64	104.167	1662.5	37.4524	1.98442
						15.66	133.333	1620.83	38.3377	1.07275
						15.68	137.5	1654.17	36.4062	0.18941
						15.7	154.167	1633.33	37.211	-0.3911
						15.72	87.5	1658.33	41.396	-0.98018
						15.74	133.333	1629.17	39.062	-0.66259
						15.76	120.833	1637.5	36.7281	0.39803
						15.78	104.167	1604.17	40.1083	2.12517
						15.8	108.333	1658.33	43.0056	4.01805
						15.82	129.167	1645.83	33.5089	5.14751
						15.84	116.667	1637.5	39.062	5.05303
						15.86	129.167	1650	39.8668	4.06225
						15.88	120.833	1633.33	36.6476	2.5915
						15.9	129.167	1629.17	35.4404	1.16746
						15.92	116.667	1595.83	33.5089	0.46149
						15.94	108.333	1570.83	34.3137	0.90921
						15.96	125	1641.67	37.4524	1.81827
						15.98	133.333	1641.67	32.7041	2.78139
						16	112.5	1600	34.8771	3.66162
						16.02	112.5	1595.83	41.396	3.46515
						16.04	104.167	1612.5	33.5089	2.22384
						16.06	87.5	1625	35.038	0.43783
						16.08	95.8333	1625	37.1305	-0.86083
						16.1	112.5	1608.33	33.2675	-1.22915
						16.12	125	1637.5	32.7041	-0.67902
						16.14	104.167	1629.17	34.3137	0.31094
						16.16	83.3333	1637.5	33.5089	1.74363
						16.18	129.167	1600	32.7041	3.30591
						16.2	137.5	1662.5	33.4284	4.32644
						16.22	125	1616.67	32.7041	4.02214
						16.24	154.167	1608.33	36.6476	2.61992
						16.26	129.167	1625	35.8428	0.15359
						16.28	133.333	1612.5	34.8771	-2.12758
						16.3	91.6667	1645.83	40.5912	-3.32628
						16.32	116.667	1637.5	39.062	-3.88929
						16.34	100	1641.67	36.6476	-4.189
						16.36	137.5	1620.83	32.7041	-4.12099
						16.38	150	1683.33	35.9233	-3.41904
						16.4	100	1641.67	35.038	-2.63067
						16.42	95.8333	1645.83	38.2572	-1.82966
						16.44	104.167	1587.5	29.163	-1.3002
						16.46	145.833	1637.5	30.2897	-0.79404
						16.48	112.5	1612.5	27.9558	-0.01628
						16.5	154.167	1600	35.8428	0.7714
						16.52	79.1667	1641.67	33.5089	1.12581
						16.54	154.167	1608.33	34.3137	0.98234
						16.56	100	1620.83	34.3137	0.81956
						16.58	112.5	1645.83	35.038	0.90589
						16.6	95.8333	1666.67	34.4747	0.92541
						16.62	95.8333	1625	35.8428	1.17592
						16.64	100	1616.67	28.6801	2.62367
						16.66	129.167	1650	36.6476	4.56913
						16.68	129.167	1629.17	36.6476	5.256
						16.7	137.5	1662.5	36.6476	4.33251
						16.72	129.167	1650	31.0945	3.3666
						16.74	141.667	1591.67	31.8993	2.96185
						16.76	79.1667	1658.33	29.5654	2.49323
						16.78	116.667	1604.17	28.6801	1.49508
						16.8	95.8333	1641.67	27.151	-0.137
						16.82	170.833	1616.67	29.0825	-0.96259
						16.84	133.333	1645.83	31.9798	-0.85358
						16.86	95.8333	1666.67	24.7366	-0.7281
						16.88	133.333	1612.5	27.151	-1.35149
						16.9	120.833	1662.5	31.8189	-2.02673
						16.92	87.5	1650	32.5432	-1.415
						16.94	104.167	1616.67	30.1288	-0.19381
						16.96	137.5	1583.33	26.2657	0.76842
						16.98	154.167	1629.17	30.3702	0.80632
						17	166.667	1637.5	27.151	0.63904
						17.02	125	1662.5	34.7161	0.93533
						17.04	120.833	1612.5	28.8411	0.98148
						17.06	137.5	1629.17	30.3702	1.08541
						17.08	125	1625	28.5997	1.56355
						17.1	125	1637.5	21.7588	2.1479
						17.12	112.5	1633.33	28.3582	2.38861
						17.14	137.5	1654.17	36.6476	1.80567
						17.16	112.5	1650	40.5912	0.87723
						17.18	100	1608.33	35.038	-0.16833
						17.2	112.5	1641.67	23.2075	-0.58554
						17.22	162.5	1641.67	29.4849	-0.97127
						17.24	150	1620.83	30.5312	-1.70579
						17.26	120.833	1616.67	32.0603	-2.00357
						17.28	125	1666.67	32.7846	-1.06219
						17.3	120.833	1587.5	28.1168	0.37325
						17.32	91.6667	1662.5	29.9678	1.49184
						17.34	112.5	1625	31.336	1.82773
						17.36	137.5	1633.33	27.9558	1.76893
						17.38	125	1629.17	31.2555	1.41861
						17.4	120.833	1654.17	26.5877	1.19423
						17.42	125	1591.67	24.7366	0.53443
						17.44	120.833	1633.33	27.151	-0.52431
						17.46	112.5	1633.33	26.3462	-1.70947
						17.48	133.333	1616.67	26.5072	-2.0775
						17.5	141.667	1616.67	33.2675	-1.29013
						17.52	104.167	1629.17	27.9558	0.59588
						17.54	137.5	1625	32.7041	2.02912
						17.56	125	1645.83	28.7606	2.49531
						17.58	125	1637.5	34.3137	2.69701
						17.6	162.5	1650	34.3137	3.15028
						17.62	108.333	1629.17	32.1408	3.33484
						17.64	129.167	1625	29.7264	3.27182
						17.66	104.167	1620.83	26.3462	2.70068
						17.68	75	1662.5	28.6801	1.69977
						17.7	100	1629.17	27.6339	1.13801
						17.72	137.5	1637.5	28.1168	1.30496
						17.74	141.667	1645.83	22.4027	1.80558
						17.76	112.5	1604.17	22.4027	2.57722
						17.78	100	1654.17	27.7144	3.57687
						17.8	141.667	1645.83	23.2075	4.02196
						17.82	95.8333	1654.17	25.2195	3.95118
						17.84	137.5	1604.17	28.1168	3.70575
						17.86	133.333	1637.5	23.3684	3.02638
						17.88	125	1616.67	22.8856	1.79141
						17.9	108.333	1641.67	24.4147	0.60903
						17.92	129.167	1683.33	30.6921	-0.07838
						17.94	120.833	1645.83	30.5312	0.17198
						17.96	112.5	1612.5	25.5414	0.62254
						17.98	141.667	1620.83	29.163	0.54389
						18	125	1683.33	24.1732	0.51503
						18.02	129.167	1595.83	23.6099	1.19789
						18.04	154.167	1675	25.4609	2.21486
						18.06	162.5	1629.17	25.5414	3.07811
						18.08	137.5	1600	23.3684	3.75062
						18.1	129.167	1675	23.288	3.68152
						18.12	129.167	1625	25.5414	3.30225
						18.14	95.8333	1604.17	27.0705	3.05162
						18.16	116.667	1633.33	29.4045	2.42981
						18.18	137.5	1654.17	27.151	1.316
						18.2	141.667	1616.67	28.4387	0.65164
						18.22	116.667	1629.17	25.7024	0.75115
						18.24	145.833	1658.33	28.6801	0.5546
						18.26	133.333	1629.17	28.6801	-0.04915
						18.28	137.5	1641.67	27.8753	-0.84001
						18.3	141.667	1625	24.978	-1.61238
						18.32	112.5	1600	23.3684	-1.80655
						18.34	150	1604.17	22.8856	-1.29278
						18.36	125	1662.5	24.7366	-0.21843
						18.38	108.333	1616.67	21.5979	0.64714
						18.4	158.333	1654.17	23.2075	1.40069
						18.42	116.667	1608.33	21.5979	1.51347
						18.44	145.833	1579.17	27.8753	1.00765
						18.46	108.333	1604.17	20.7931	0.50995
						18.48	158.333	1612.5	26.4267	0.44828
						18.5	170.833	1633.33	25.5414	-0.14514
						18.52	137.5	1641.67	27.9558	-0.64938
						18.54	116.667	1633.33	28.1168	0.16703
						18.56	112.5	1595.83	28.6801	2.52481
						18.58	112.5	1683.33	27.6339	4.26424
						18.6	120.833	1641.67	24.7366	4.4524
						18.62	137.5	1625	28.7606	3.70824
						18.64	150	1633.33	29.8069	2.72451
						18.66	125	1637.5	27.151	1.78674
						18.68	145.833	1654.17	25.7828	0.80544
						18.7	145.833	1633.33	32.7041	-0.33557
						18.72	129.167	1587.5	23.2075	-1.11154
						18.74	108.333	1650	23.2075	-0.98795
						18.76	166.667	1654.17	28.1168	0.62256
						18.78	116.667	1650	21.5979	2.98791
						18.8	112.5	1595.83	16.0448	4.78806
						18.82	166.667	1641.67	24.978	5.82067
						18.84	112.5	1650	24.7366	5.90784
						18.86	91.6667	1654.17	24.8171	5.94808
						18.88	145.833	1670.83	21.5979	5.86465
						18.9	116.667	1595.83	16.0448	5.62693
						18.92	158.333	1595.83	22.4027	4.48823
						18.94	129.167	1600	26.1048	2.99835
						18.96	125	1633.33	22.4027	2.57102
						18.98	150	1687.5	21.5979	2.93822
						19	125	1654.17	26.5877	2.68275
						19.02	95.8333	1633.33	29.8873	1.45127
						19.04	100	1620.83	34.3137	0.16647
						19.06	154.167	1683.33	21.6784	-0.34254
						19.08	137.5	1637.5	23.4489	-0.35043
						19.1	166.667	1637.5	27.312	0.41426
						19.12	112.5	1637.5	28.7606	1.58672
						19.14	158.333	1625	30.0483	2.92839
						19.16	154.167	1587.5	30.9336	3.98005
						19.18	116.667	1662.5	23.2075	4.66271
						19.2	175	1687.5	31.0945	4.13973
						19.22	133.333	1608.33	26.1048	2.53739
						19.24	116.667	1633.33	31.8993	1.03644
						19.26	166.667	1625	24.7366	0.17167
						19.28	129.167	1629.17	26.4267	-0.46718
						19.3	145.833	1620.83	28.8411	-0.73793
						19.32	133.333	1654.17	30.2897	-0.98358
						19.34	154.167	1658.33	25.5414	-0.8094
						19.36	137.5	1658.33	31.8993	-0.45936
						19.38	133.333	1633.33	28.8411	0.452
						19.4	141.667	1658.33	27.9558	0.11725
						19.42	125	1633.33	29.4849	-0.01635
						19.44	183.333	1608.33	31.0945	0.59048
						19.46	133.333	1654.17	27.9558	1.82628
						19.48	158.333	1641.67	31.0945	2.2251
						19.5	170.833	1679.17	24.7366	2.14682
						19.52	166.667	1658.33	23.9318	1.77713
						19.54	170.833	1670.83	29.4849	1.63467
						19.56	183.333	1645.83	31.0945	1.43178
						19.58	116.667	1662.5	29.4849	1.52152
						19.6	104.167	1683.33	27.151	1.04801
						19.62	145.833	1637.5	41.396	1.19002
						19.64	133.333	1691.67	27.9558	1.52839
						19.66	150	1654.17	31.9798	2.2217
						19.68	133.333	1650	34.4747	2.11787
						19.7	137.5	1679.17	30.6117	1.81245
						19.72	175	1641.67	34.3137	1.45882
						19.74	150	1637.5	23.9318	1.14432
						19.76	125	1658.33	36.6476	0.63009
						19.78	129.167	1650	30.5312	0.22562
						19.8	154.167	1658.33	27.151	-0.19397
						19.82	137.5	1662.5	31.0945	-0.56936
						19.84	179.167	1608.33	34.9576	-0.69673
						19.86	166.667	1650	33.5089	-0.37507
						19.88	154.167	1654.17	31.0945	0.2178
						19.9	195.833	1666.67	40.0278	1.56667
						19.92	158.333	1654.17	38.1768	3.69512
						19.94	208.333	1658.33	27.9558	5.31873
						19.96	179.167	1641.67	36.6476	5.65282
						19.98	225	1641.67	33.5089	5.52721
						20	154.167	1683.33	31.0945	5.60562
						20.02	154.167	1679.17	34.3137	5.21225
						20.04	187.5	1650	35.8428	4.57819
						20.06	150	1670.83	31.8993	4.13915
						20.08	191.667	1725	36.1648	3.71565
						20.1	187.5	1662.5	42.2008	3.04947
						20.12	191.667	1666.67	41.0003	2.62327
						20.14	229.167	1712.5	41.3602	1.69669
						20.16	187.5	1683.33	37.5329	-0.01013
						20.18	154.167	1675	38.2572	-1.07191
						20.2	154.167	1683.33	39.062	-0.76214
						20.22	204.167	1679.17	42.8701	0.24901
						20.24	175	1670.83	40.7521	1.98249
						20.26	179.167	1654.17	41.5569	3.89355
						20.28	150	1704.17	34.3137	4.75848
						20.3	229.167	1670.83	46.1246	4.36797
						20.32	216.667	1679.17	47.1386	4.09278
						20.34	200	1658.33	45.5882	3.72494
						20.36	212.5	1700	43.4394	2.5308
						20.38	191.667	1729.17	46.7849	0.7785
						20.4	208.333	1725	47.1905	-0.11774
						20.42	204.167	1720.83	49.742	0.22461
						20.44	154.167	1720.83	45.2557	1.23713
						20.46	212.5	1775	47.9759	2.17519
						20.48	208.333	1691.67	43.6067	2.55461
						20.5	208.333	1666.67	48.615	2.28582
						20.52	220.833	1720.83	43.349	2.34531
						20.54	254.167	1745.83	39.9775	3.28132
						20.56	245.833	1691.67	50.08	4.26785
						20.58	212.5	1741.67	48.7064	4.66475
						20.6	241.667	1712.5	42.4978	4.9457
						20.62	220.833	1779.17	46.7911	5.10583
						20.64	216.667	1758.33	51.901	5.09805
						20.66	254.167	1745.83	49.587	4.85547
						20.68	225	1766.67	41.3725	4.46556
						20.7	220.833	1758.33	42.8266	3.86276
						20.72	200	1737.5	47.6734	3.72315
						20.74	266.667	1741.67	45.3423	3.68519
						20.76	212.5	1770.83	42.7785	3.03884
						20.78	270.833	1800	53.2769	1.91248
						20.8	241.667	1783.33	52.5022	1.77453
						20.82	254.167	1741.67	50.1419	2.84513
						20.84	245.833	1820.83	54.6425	4.42926
						20.86	270.833	1795.83	45.6188	5.013
						20.88	195.833	1829.17	45.0036	5.12171
						20.9	316.667	1820.83	50.7185	5.38964
						20.92	300	1800	53.5561	5.38075
						20.94	300	1850	43.7713	4.16784
						20.96	304.167	1795.83	46.9491	2.94211
						20.98	304.167	1845.83	43.408	2.48798
						21	320.833	1800	42.8467	2.72498
						21.02	312.5	1804.17	46.4662	3.04715
						21.04	366.667	1837.5	48.7417	3.2844
						21.06	341.667	1804.17	60.4588	2.56763
						21.08	391.667	1862.5	57.2754	1.63407
						21.1	337.5	1870.83	51.3755	1.69455
						21.12	370.833	1879.17	52.9145	2.68013
						21.14	283.333	1808.33	51.5583	3.85176
						21.16	320.833	1945.83	45.9745	4.63711
						21.18	316.667	1929.17	56.3864	5.03451
						21.2	329.167	1879.17	51.1035	4.72444
						21.22	383.333	1929.17	59.8259	4.74837
						21.24	333.333	1895.83	69.2581	5.09979
						21.26	345.833	1879.17	63.9679	5.53517
						21.28	312.5	1941.67	59.219	5.58331
						21.3	375	1891.67	61.3595	6.67452
						21.32	408.333	1900	58.463	8.39123
						21.34	400	1912.5	57.8944	9.27784
						21.36	450	1945.83	58.2022	8.46035
						21.38	320.833	1933.33	52.3398	7.38317
						21.4	370.833	1933.33	51.5384	6.59574
						21.42	366.667	1950	56.0005	6.09501
						21.44	337.5	1987.5	58.027	5.3475
						21.46	445.833	1900	62.4158	4.69444
						21.48	362.5	1950	65.46	4.18945
						21.5	404.167	1937.5	63.8211	4.65424
						21.52	312.5	1895.83	55.2282	5.43021
						21.54	366.667	1904.17	50.1103	6.23511
						21.56	329.167	1975	60.8429	6.69431
						21.58	375	1937.5	66.8963	7.35755
						21.6	412.5	1887.5	55.5037	8.36996
						21.62	362.5	1883.33	48.8834	9.25059
						21.64	400	1929.17	50.7297	9.77418
						21.66	366.667	1866.67	67.8739	9.70694
						21.68	312.5	1962.5	50.6954	9.36699
						21.7	387.5	1916.67	64.6007	8.30141
						21.72	358.333	1920.83	63.6084	7.43102
						21.74	300	1920.83	73.2365	6.89401
						21.76	337.5	1925	67.3204	6.07825
						21.78	370.833	1916.67	57.7968	5.13594
						21.8	395.833	1808.33	71.6	4.06672
						21.82	287.5	1883.33	56.7014	3.36352
						21.84	400	1941.67	67.8961	3.39173
						21.86	354.167	1866.67	65.1243	3.55324
						21.88	366.667	1962.5	75.8648	3.91316
						21.9	387.5	1841.67	59.6114	3.58699
						21.92	279.167	1970.83	54.298	4.51745
						21.94	325	1854.17	68.6711	5.5654
						21.96	320.833	1908.33	70.8939	6.9503
						21.98	312.5	1883.33	54.4753	7.83769
						22	316.667	1866.67	59.616	8.42414
						22.02	283.333	1845.83	65.9361	8.65298
						22.04	320.833	1895.83	70.9889	8.50085
						22.06	320.833	1870.83	61.146	8.07543
						22.08	266.667	1870.83	65.518	7.39851
						22.1	366.667	1800	64.3597	5.70837
						22.12	250	1858.33	60.1822	4.25116
						22.14	345.833	1850	67.8536	3.25696
						22.16	258.333	1920.83	69.3709	3.64543
						22.18	279.167	1900	69.9021	4.00182
						22.2	291.667	1800	69.1698	4.37241
						22.22	316.667	1812.5	65.0672	4.74735
						22.24	241.667	1783.33	61.8743	5.18386
						22.26	283.333	1808.33	68.0074	5.61357
						22.28	241.667	1833.33	65.2312	6.12332
						22.3	287.5	1754.17	60.4464	6.91976
						22.32	250	1775	55.0955	7.77624
						22.34	254.167	1845.83	57.4633	8.61549
						22.36	220.833	1766.67	65.8347	9.57801
						22.38	262.5	1754.17	57.5922	10.2629
						22.4	254.167	1770.83	61.8723	10.7654
						22.42	233.333	1745.83	63.5974	11.4643
						22.44	208.333	1766.67	60.3461	12.4027
						22.46	208.333	1750	63.2443	13.1304
						22.48	254.167	1733.33	70.7611	13.1599
						22.5	216.667	1720.83	65.5133	12.6116
						22.52	250	1783.33	66.0695	11.5378
						22.54	312.5	1766.67	61.3269	10.6992
						22.56	208.333	1750	55.9286	10.2479
						22.58	233.333	1675	58.7042	10.0189
						22.6	162.5	1800	51.3082	9.66903
						22.62	229.167	1725	49.5277	9.77219
						22.64	204.167	1779.17	67.3573	10.8828
						22.66	245.833	1779.17	51.2036	11.5499
						22.68	204.167	1679.17	54.3918	10.4041
						22.7	162.5	1733.33	62.8778	8.67057
						22.72	216.667	1725	57.0193	7.64606
						22.74	200	1783.33	61.8669	7.34848
						22.76	145.833	1725	49.6544	6.93097
						22.78	141.667	1704.17	62.8923	7.05843
						22.8	166.667	1687.5	67.6107	7.40353
						22.82	158.333	1737.5	47.7845	7.72153
						22.84	212.5	1704.17	62.108	7.81085
						22.86	133.333	1720.83	51.6918	7.75257
						22.88	179.167	1720.83	50.6169	7.91402
						22.9	183.333	1679.17	55.7083	8.43858
						22.92	129.167	1695.83	56.9952	9.04012
						22.94	120.833	1708.33	46.6771	9.44677
						22.96	195.833	1662.5	49.283	10.3134
						22.98	187.5	1695.83	48.5221	12.113
						23	154.167	1662.5	57.0002	13.345
						23.02	175	1712.5	50.3547	12.9809
						23.04	87.5	1666.67	48.7172	11.6846
						23.06	129.167	1670.83	47.4251	10.7448
						23.08	233.333	1650	46.7173	9.72932
						23.1	129.167	1691.67	48.5491	8.24742
						23.12	137.5	1654.17	46.3857	6.81757
						23.14	154.167	1687.5	44.5281	5.80399
						23.16	166.667	1637.5	52.611	5.64776
						23.18	183.333	1687.5	45.4573	6.33087
						23.2	133.333	1633.33	43.877	7.00026
						23.22	195.833	1620.83	53.4791	7.04355
						23.24	162.5	1641.67	57.6991	6.97988
						23.26	125	1675	52.5605	7.15319
						23.28	175	1675	49.664	7.31445
						23.3	125	1658.33	46.8106	7.91055
						23.32	154.167	1629.17	39.1079	9.28991
						23.34	158.333	1637.5	40.9131	10.7119
						23.36	112.5	1637.5	42.2424	12.039
						23.38	104.167	1658.33	44.7477	12.6362
						23.4	120.833	1612.5	49.247	12.708
						23.42	70.8333	1616.67	41.3154	11.6788
						23.44	158.333	1658.33	39.92	10.8107
						23.46	91.6667	1595.83	49.7596	9.15148
						23.48	125	1695.83	40.6988	7.24167
						23.5	108.333	1654.17	38.2311	5.51343
						23.52	116.667	1625	41.0003	5.83592
						23.54	137.5	1595.83	40.7623	6.86398
						23.56	112.5	1625	38.2572	7.64112
						23.58	95.8333	1600	40.8572	8.33788
						23.6	129.167	1625	45.7949	9.52356
						23.62	125	1604.17	40.3884	10.9825
						23.64	129.167	1595.83	43.6474	12.2457
						23.66	108.333	1616.67	46.6649	12.1085
						23.68	116.667	1595.83	30.5732	10.3249
						23.7	108.333	1625	38.0924	7.96853
						23.72	104.167	1595.83	36.7306	7.54708
						23.74	125	1658.33	32.0311	7.79574
						23.76	104.167	1600	37.1624	8.30269
						23.78	87.5	1612.5	36.0136	9.55032
						23.8	112.5	1620.83	31.382	11.5094
						23.82	91.6667	1583.33	27.902	13.4934
						23.84	112.5	1612.5	30.3795	14.5623
						23.86	116.667	1654.17	33.3048	15.1108
						23.88	116.667	1633.33	27.0847	14.7099
						23.9	116.667	1637.5	30.8666	14.5955
						23.92	87.5	1604.17	34.2557	15.3323
						23.94	104.167	1604.17	34.6741	15.6585
						23.96	125	1645.83	41.3439	15.332
						23.98	120.833	1608.33	39.871	14.7379
						24	100	1645.83	33.5131	14.0891
						24.02	125	1604.17	30.216	12.8067
						24.04	137.5	1600	30.0799	11.4665
						24.06	116.667	1583.33	33.1676	10.597
						24.08	79.1667	1570.83	32.7858	10.3506
						24.1	91.6667	1579.17	33.2619	10.7792
						24.12	112.5	1637.5	30.9634	11.8364
						24.14	75	1587.5	28.0341	12.5139
						24.16	58.3333	1587.5	27.791	12.9977
						24.18	112.5	1641.67	33.0998	14.0034
						24.2	79.1667	1633.33	37.2568	15.3054
						24.22	108.333	1641.67	41.2281	16.1524
						24.24	75	1591.67	40.5682	17.1776
						24.26	100	1600	34.8198	17.9471
						24.28	100	1591.67	34.1572	17.6511
						24.3	91.6667	1600	35.1336	17.1624
						24.32	87.5	1620.83	35.6712	17.5409
						24.34	58.3333	1566.67	32.5696	16.9602
						24.36	112.5	1604.17	28.3756	15.2587
						24.38	137.5	1616.67	33.7275	14.5458
						24.4	75	1637.5	27.108	14.9866
						24.42	112.5	1608.33	33.9428	15.246
						24.44	83.3333	1583.33	27.2228	15.6918
						24.46	91.6667	1629.17	34.5541	15.8795
						24.48	112.5	1608.33	36.8422	15.1607
						24.5	104.167	1591.67	34.3082	15.2141
						24.52	87.5	1604.17	29.6313	16.4684
						24.54	75	1604.17	30.7007	17.2422
						24.56	75	1575	27.6937	17.5415
						24.58	112.5	1595.83	25.3941	19.0572
						24.6	70.8333	1604.17	31.236	20.8205
						24.62	37.5	1570.83	25.4413	21.1898
						24.64	79.1667	1620.83	25.1972	20.8388
						24.66	79.1667	1570.83	35.2138	20.3679
						24.68	120.833	1587.5	28.0357	19.3814
						24.7	112.5	1600	30.938	18.1986
						24.72	145.833	1629.17	31.1729	17.1977
						24.74	75	1604.17	32.0718	16.5564
						24.76	83.3333	1620.83	34.0003	16.2714
						24.78	83.3333	1579.17	31.7317	16.714
						24.8	66.6667	1629.17	31.0874	16.871
						24.82	58.3333	1633.33	28.3603	16.2878
						24.84	70.8333	1566.67	22.0217	16.2165
						24.86	83.3333	1579.17	24.6741	16.7067
						24.88	108.333	1591.67	26.5078	16.6653
						24.9	108.333	1566.67	24.8284	15.9242
						24.92	108.333	1608.33	25.5783	15.7203
						24.94	75	1570.83	26.5684	16.2113
						24.96	79.1667	1575	38.2907	17.1371
						24.98	108.333	1600	35.6753	17.855
						25	75	1591.67	34.8463	17.8889
						25.02	83.3333	1570.83	36.1594	18.1498
						25.04	58.3333	1600	29.5213	19.6845
						25.06	91.6667	1566.67	30.7633	21.0363
						25.08	79.1667	1587.5	30.0003	20.3134
						25.1	54.1667	1575	30.3798	17.985
						25.12	75	1583.33	31.0008	16.828
						25.14	104.167	1625	25.1452	17.2046
						25.16	129.167	1616.67	20.9516	18.4968
						25.18	120.833	1575	28.5723	18.9127
						25.2	87.5	1570.83	33.6415	19.7573
						25.22	75	1616.67	29.2412	21.7448
						25.24	83.3333	1570.83	33.9019	24.4593
						25.26	95.8333	1587.5	30.0064	25.1339
						25.28	79.1667	1566.67	35.8648	22.8439
						25.3	75	1587.5	27.4156	19.5356
						25.32	87.5	1629.17	30.7213	17.6665
						25.34	104.167	1591.67	29.1842	16.1177
						25.36	83.3333	1587.5	36.0644	14.2312
						25.38	66.6667	1591.67	26.6871	16.5642
						25.4	54.1667	1587.5	26.6719	17.9836
						25.42	79.1667	1566.67	32.6861	13.02
						25.44	116.667	1604.17	29.2682	14.8596
						25.46	104.167	1595.83	23.4096	16.4355
						25.48	87.5	1608.33	22.7417	18.2482
						25.5	70.8333	1608.33	25.154	20.5243
						25.52	108.333	1608.33	28.0833	22.363
						25.54	112.5	1583.33	35.0373	23.1082
						25.56	70.8333	1604.17	31.5257	22.8375
						25.58	120.833	1579.17	24.8826	21.6328
						25.6	79.1667	1591.67	32.5994	20.4298
						25.62	104.167	1600	33.813	20.4337
						25.64	104.167	1575	31.1058	21.7751
						25.66	54.1667	1625	30.9419	22.4475
						25.68	137.5	1570.83	26.4609	22.3591
						25.7	95.8333	1616.67	26.3745	22.5177
						25.72	62.5	1620.83	33.2095	23.6142
						25.74	91.6667	1583.33	37.8701	24.9997
						25.76	91.6667	1591.67	33.6535	25.0429
						25.78	116.667	1625	28.7112	24.0282
						25.8	62.5	1616.67	32.2722	23.2921
						25.82	104.167	1570.83	32.0217	23.478
						25.84	108.333	1654.17	37.1691	23.5472
						25.86	83.3333	1583.33	39.6009	22.2795
						25.88	95.8333	1595.83	30.3488	20.4626
						25.9	91.6667	1583.33	32.7696	19.341
						25.92	95.8333	1616.67	30.7807	19.2454
						25.94	112.5	1616.67	37.7962	19.0839
						25.96	116.667	1600	40.2988	18.3038
						25.98	145.833	1583.33	35.1786	17.8667
						26	145.833	1579.17	26.023	17.0552
						26.02	125	1616.67	32.6866	15.7395
						26.04	154.167	1612.5	30.1622	14.1654
						26.06	120.833	1616.67	32.1725	13.1619
						26.08	133.333	1616.67	34.8312	17.4861
						26.1	162.5	1670.83	30.1026	13.2803
						26.12	145.833	1616.67	39.8667	14.8279
						26.14	116.667	1645.83	38.0742	16.5038
						26.16	120.833	1662.5	30.4845	17.8698
						26.18	120.833	1637.5	32.748	19.7256
						26.2	108.333	1683.33	44.6004	20.7349
						26.22	125	1612.5	33.8381	20.1341
						26.24	125	1641.67	34.5325	18.7021
						26.26	133.333	1620.83	37.4648	18.9049
						26.28	187.5	1666.67	32.415	19.7553
						26.3	175	1662.5	30.226	20.7272
						26.32	166.667	1666.67	25.4958	21.3286
						26.34	125	1716.67	33.4533	21.6133
						26.36	204.167	1654.17	37.0003	21.6022
						26.38	200	1679.17	39.0403	21.9309
						26.4	204.167	1754.17	34.749	21.5285
						26.42	183.333	1733.33	33.8988	20.3089
						26.44	279.167	1725	28.9055	19.8365
						26.46	250	1758.33	32.0271	21.0228
						26.48	212.5	1770.83	37.5623	21.669
						26.5	283.333	1833.33	38.0003	21.2081
						26.52	245.833	1825	38.5152	20.3918
						26.54	350	1816.67	39.4916	20.5607
						26.56	258.333	1962.5	40.0003	21.7002
						26.58	341.667	1916.67	36.8917	22.9707
						26.6	433.333	1854.17	37.6259	23.8963
						26.62	425	1937.5	42.8096	24.8938
						26.64	379.167	2008.33	39.8803	21.4378
						26.66	433.333	2045.83	40.4445	26.2938
						26.68	441.667	2029.17	43.696	25.1956
						26.7	466.667	2129.17	39.7903	23.4621
						26.72	516.667	2095.83	36.4425	21.3981
						26.74	475	2095.83	37.0431	20.0125
						26.76	554.167	2200	43.4639	19.4727
						26.78	525	2137.5	44.7922	19.0968
						26.8	587.5	2145.83	43.8158	18.5361
						26.82	625	2175	42.8394	18.127
						26.84	587.5	2316.67	44.062	17.2801
						26.86	641.667	2233.33	55.748	15.9494
						26.88	658.333	2208.33	46.7176	15.2018
						26.9	691.667	2095.83	54.2669	15.5847
						26.92	733.333	2170.83	58.0866	16.3918
						26.94	716.667	2225	60.0977	17.9702
						26.96	729.167	2287.5	64.9798	21.0024
						26.98	745.833	2204.17	73.751	24.2927
						27	708.333	2216.67	68.3085	26.9485
						27.02	741.667	2316.67	75.4015	28.0995
						27.04	750	2208.33	73.2961	28.0056
						27.06	704.167	2162.5	75.6345	26.9847
						27.08	758.333	2208.33	76.0007	25.6161
						27.1	670.833	2300	85.9701	23.6585
						27.12	791.667	2241.67	75.8859	21.2532
						27.14	641.667	2279.17	91.8054	19.2794
						27.16	791.667	2262.5	87.1215	18.1701
						27.18	770.833	2262.5	91.3644	17.125
						27.2	795.833	2295.83	96.1392	16.77
						27.22	825	2212.5	123.88	16.7292
						27.24	733.333	2250	124.02	17.3132
						27.26	804.167	2400	110.296	17.7815
						27.28	650	2316.67	121.462	18.7337
						27.3	741.667	2350	116.724	19.8215
						27.32	750	2350	121.271	20.7991
						27.34	695.833	2312.5	127.073	21.4629
						27.36	841.667	2254.17	113.568	21.7697
						27.38	833.333	2325	115.01	21.8653
						27.4	812.5	2350	123.094	22.2286
						27.42	862.5	2354.17	124.627	22.6652
						27.44	783.333	2366.67	132.869	22.3816
						27.46	858.333	2416.67	141.656	21.7163
						27.48	879.167	2395.83	136.672	22.017
						27.5	837.5	2275	125.745	22.9574
						27.52	866.667	2354.17	136.337	23.1435
						27.54	791.667	2275	140.106	22.2619
						27.56	933.333	2362.5	148.73	21.409
						27.58	750	2308.33	147.71	21.0318
						27.6	787.5	2300	132.278	21.5429
						27.62	862.5	2325	126.088	21.9311
						27.64	845.833	2287.5	114.908	21.2793
						27.66	820.833	2383.33	127.852	20.2039
						27.68	804.167	2462.5	131.121	19.7083
						27.7	766.667	2416.67	128.463	20.1161
						27.72	750	2408.33	145.902	20.0392
						27.74	770.833	2254.17	145.001	20.1499
						27.76	900	2329.17	145.04	20.7229
						27.78	791.667	2358.33	145.514	22.127
						27.8	795.833	2425	129.148	23.0613
						27.82	829.167	2341.67	157.464	22.9695
						27.84	800	2354.17	147.464	21.7011
						27.86	879.167	2320.83	152.607	20.5806
						27.88	841.667	2283.33	133.876	19.6967
						27.9	862.5	2383.33	147.97	19.5118
						27.92	900	2250	143.956	18.7878
						27.94	783.333	2337.5	154.761	19.0292
						27.96	795.833	2279.17	138.224	19.9298
						27.98	766.667	2433.33	145.101	22.0682
						28	762.5	2325	131.066	23.1095
						28.02	754.167	2308.33	145.386	23.3977
						28.04	804.167	2375	152.001	23.0924
						28.06	779.167	2312.5	151.303	23.002
						28.08	725	2304.17	155.05	21.8348
						28.1	866.667	2379.17	148.535	19.8648
						28.12	791.667	2370.83	150.906	17.6223
						28.14	854.167	2362.5	155.605	16.548
						28.16	800	2420.83	150.777	16.2678
						28.18	829.167	2333.33	143.103	16.4633
						28.2	708.333	2337.5	149.068	16.2089
						28.22	766.667	2258.33	151.38	16.2431
						28.24	704.167	2337.5	151.348	17.0188
						28.26	683.333	2345.83	150.989	17.9953
						28.28	629.167	2287.5	147.952	18.0345
						28.3	737.5	2304.17	147.186	17.9141
						28.32	733.333	2387.5	140.177	18.7734
						28.34	766.667	2387.5	144.21	19.9275
						28.36	775	2300	149.035	20.7295
						28.38	716.667	2358.33	145.865	21.4436
						28.4	816.667	2312.5	136.488	22.1084
						28.42	750	2283.33	143.547	22.4371
						28.44	825	2362.5	144.745	21.9756
						28.46	683.333	2383.33	127.026	20.3764
						28.48	787.5	2425	150.798	17.6207
						28.5	745.833	2391.67	145.515	15.0758
						28.52	766.667	2391.67	126.716	13.3171
						28.54	741.667	2408.33	135.737	12.9078
						28.56	866.667	2383.33	137.045	13.6456
						28.58	795.833	2370.83	160.81	16.0413
						28.6	695.833	2400	147.817	18.9003
						28.62	833.333	2325	145.305	21.2145
						28.64	716.667	2341.67	152.873	22.0466
						28.66	708.333	2375	145.062	21.4742
						28.68	683.333	2329.17	166.278	19.3354
						28.7	645.833	2333.33	168.889	16.3897
						28.72	570.833	2220.83	154.282	14.31
						28.74	645.833	2175	150.312	13.4822
						28.76	666.667	2233.33	145.637	13.1741
						28.78	695.833	2254.17	166.231	13.6103
						28.8	620.833	2154.17	161.745	14.4102
						28.82	716.667	2104.17	154.387	14.6696
						28.84	595.833	2120.83	140.546	14.0932
						28.86	462.5	2066.67	155.873	13.5878
						28.88	520.833	2150	150.287	14.0696
						28.9	591.667	2091.67	152.37	15.7432
						28.92	533.333	2108.33	141.32	18.1948
						28.94	495.833	2004.17	151.513	19.8194
						28.96	458.333	1962.5	156.817	20.6257
						28.98	479.167	2066.67	157.455	20.8673
						29	516.667	2016.67	144.848	20.7245
						29.02	454.167	2037.5	130.472	19.903
						29.04	487.5	1991.67	129.714	19.2987
						29.06	479.167	2000	145.495	19.8789
						29.08	516.667	2000	141.158	21.7903
						29.1	508.333	2033.33	129.178	23.4467
						29.12	425	2004.17	134.553	23.219
						29.14	454.167	1987.5	127.633	21.1918
						29.16	470.833	1983.33	121.006	18.4869
						29.18	475	2066.67	130.794	15.6826
						29.2	487.5	2037.5	128.556	12.9822
						29.22	487.5	1950	103.34	10.9994
						29.24	541.667	1958.33	102.614	10.7532
						29.26	491.667	1870.83	109.096	12.0256
						29.28	433.333	1945.83	122.261	13.6353
						29.3	462.5	2025	120.867	15.6095
						29.32	433.333	1945.83	117.185	17.5917
						29.34	425	1962.5	125.605	18.7239
						29.36	404.167	1908.33	110.176	18.746
						29.38	445.833	1866.67	105.576	18.074
						29.4	512.5	1925	103.59	16.9144
						29.42	391.667	1912.5	107.907	15.5803
						29.44	416.667	1908.33	107.001	15.3205
						29.46	408.333	1870.83	107.284	15.8922
						29.48	320.833	1866.67	112.859	16.3409
						29.5	404.167	1937.5	107.002	16.9063
						29.52	370.833	1945.83	113.836	16.509
						29.54	383.333	1987.5	102.557	14.9791
						29.56	387.5	1825	101.072	13.2926
						29.58	383.333	1979.17	107.34	12.3637
						29.6	429.167	2004.17	94.7709	11.208
						29.62	341.667	1887.5	102.443	10.3014
						29.64	395.833	1866.67	97.3222	11.4736
						29.66	425	1887.5	96.0008	14.3043
						29.68	420.833	1904.17	101.515	17.1764
						29.7	345.833	1879.17	106.821	18.9509
						29.72	354.167	1883.33	105.039	18.687
						29.74	366.667	1891.67	103.284	17.5445
						29.76	412.5	1862.5	96.0587	16.7692
						29.78	295.833	1870.83	96.3492	15.8052
						29.8	391.667	1900	94.7704	13.5887
						29.82	400	1862.5	88.0207	11.288
						29.84	383.333	1933.33	92.7869	10.6559
						29.86	333.333	1858.33	106.631	11.6516
						29.88	320.833	1779.17	95.896	13.573
						29.9	383.333	1804.17	89.9236	15.2983
						29.92	275	1820.83	94.9824	15.6682
						29.94	345.833	1900	85.7854	14.9303
						29.96	433.333	1950	83.49	14.125
						29.98	404.167	1795.83	86.0884	13.5473
						30	337.5	1783.33	81.0007	13.3993
						30.02	366.667	1837.5	82.5471	13.9311
						30.04	395.833	1908.33	81.7335	15.1632
						30.06	366.667	1862.5	70.9089	15.7572
						30.08	420.833	1850	72.6876	15.8033
						30.1	391.667	1833.33	95.6625	15.4395
						30.12	329.167	1891.67	95.9123	14.3854
						30.14	362.5	1958.33	102.441	12.5463
						30.16	362.5	1866.67	73.8868	11.2351
						30.18	325	1816.67	79.5742	11.4769
						30.2	316.667	1833.33	88.7724	12.7751
						30.22	366.667	1837.5	85.1106	14.0776
						30.24	375	1879.17	96.111	15.185
						30.26	337.5	1866.67	88.7582	15.8706
						30.28	337.5	1875	78.3205	16.3965
						30.3	354.167	1862.5	82.2826	16.9074
						30.32	345.833	1850	86.7055	17.7061
						30.34	425	1787.5	77.9822	18.0283
						30.36	358.333	1875	76.0294	17.9971
						30.38	279.167	1875	83.6971	18.3334
						30.4	366.667	1887.5	71.8006	18.644
						30.42	325	1795.83	84.7159	18.0598
						30.44	383.333	1858.33	87.7832	17.6523
						30.46	387.5	1812.5	88.8684	17.8847
						30.48	408.333	1891.67	73.8079	17.4581
						30.5	300	1841.67	71.8211	16.2727
						30.52	366.667	1800	74.3913	15.4228
						30.54	254.167	1845.83	78.8672	13.9004
						30.56	262.5	1825	82.9996	11.7421
						30.58	304.167	1795.83	68.7517	10.7391
						30.6	275	1816.67	70.7287	11.1707
						30.62	325	1779.17	69.9267	11.8602
						30.64	333.333	1841.67	71.9261	13.2067
						30.66	366.667	1858.33	74.0006	15.6685
						30.68	312.5	1887.5	74.0006	18.3317
						30.7	258.333	1837.5	79.2617	20.5162
						30.72	325	1837.5	80.1958	22.2889
						30.74	308.333	1820.83	83.3747	22.7337
						30.76	350	1854.17	84.404	21.7428
						30.78	308.333	1875	73.6471	20.4006
						30.8	312.5	1812.5	68.8005	19.812
						30.82	258.333	1804.17	79.5329	19.756
						30.84	275	1879.17	82.7083	19.6812
						30.86	325	1816.67	79.1394	19.899
						30.88	312.5	1791.67	78.4392	19.9825
						30.9	354.167	1833.33	65.3952	19.5469
						30.92	295.833	1783.33	72.8768	18.5437
						30.94	304.167	1887.5	79.9857	17.4319
						30.96	216.667	1829.17	75.7798	16.0932
						30.98	262.5	1812.5	78.4227	15.6134
						31	366.667	1875	67.7696	16.7778
						31.02	291.667	1770.83	74.3074	18.6309
						31.04	325	1758.33	65.2857	19.9527
						31.06	283.333	1841.67	71.6407	20.8995
						31.08	287.5	1812.5	74.5846	21.3646
						31.1	300	1833.33	72.9027	21.5047
						31.12	291.667	1800	79.2873	21.6324
						31.14	341.667	1837.5	71.4759	21.6196
						31.16	291.667	1775	64.4627	20.3663
						31.18	304.167	1808.33	75.0744	19.6472
						31.2	300	1829.17	78.98	19.6951
						31.22	287.5	1758.33	78.0294	20.4592
						31.24	295.833	1758.33	74.21	20.9418
						31.26	325	1779.17	58.291	21.2069
						31.28	245.833	1833.33	62.4036	21.5117
						31.3	245.833	1829.17	65.6252	22.3123
						31.32	279.167	1812.5	67.7071	23.6398
						31.34	258.333	1904.17	86.2536	24.0059
						31.36	279.167	1787.5	77.9093	23.2062
						31.38	200	1775	78.9132	22.7389
						31.4	295.833	1808.33	76.9649	23.3585
						31.42	250	1816.67	78.9421	24.2254
						31.44	241.667	1820.83	63.6299	24.0995
						31.46	325	1783.33	63.8824	23.1227
						31.48	291.667	1779.17	67.6652	22.4069
						31.5	320.833	1829.17	73.7699	22.4251
						31.52	245.833	1804.17	65.2637	23.6479
						31.54	266.667	1783.33	62.1569	24.8343
						31.56	316.667	1837.5	69.5621	25.3235
						31.58	312.5	1762.5	71.3608	25.0408
						31.6	279.167	1808.33	76.277	25.1964
						31.62	291.667	1754.17	81.0018	25.3006
						31.64	237.5	1804.17	71.9109	24.886
						31.66	295.833	1766.67	59.3822	23.4326
						31.68	250	1820.83	57.144	22.3387
						31.7	262.5	1758.33	69.3184	23.0529
						31.72	270.833	1787.5	72.699	25.3472
						31.74	195.833	1762.5	58.8582	26.9367
						31.76	262.5	1808.33	65.0034	23.098
						31.78	308.333	1833.33	67.622	25.2829
						31.8	229.167	1808.33	68.4263	25.1767
						31.82	275	1745.83	67.5277	25.9745
						31.84	220.833	1779.17	66.361	26.1842
						31.86	245.833	1783.33	63.1937	25.4092
						31.88	208.333	1758.33	79.4943	25.7481
						31.9	237.5	1779.17	68.1545	26.5542
						31.92	254.167	1758.33	64.0006	27.0183
						31.94	225	1729.17	65.9535	27.0058
						31.96	225	1741.67	78.6158	27.0296
						31.98	287.5	1779.17	65.1777	26.5188
						32	225	1783.33	55.5701	27.0656
						32.02	329.167	1800	65.8286	27.415
						32.04	370.833	1766.67	60.002	27.4857
						32.06	295.833	1745.83	59.0255	27.7941
						32.08	187.5	1795.83	67.607	29.427
						32.1	254.167	1829.17	53.0628	29.5573
						32.12	283.333	1775	55.6442	29.1445
						32.14	279.167	1758.33	63.0837	29.7454
						32.16	229.167	1770.83	64.0065	24.3046
						32.18	179.167	1762.5	73.2224	29.998
						32.2	295.833	1758.33	61.1458	29.5748
						32.22	266.667	1708.33	71.4545	29.3695
						32.24	237.5	1779.17	59.6428	29.2836
						32.26	279.167	1683.33	69.1421	29.88
						32.28	312.5	1729.17	63.9124	30.0182
						32.3	245.833	1779.17	74.6404	28.1323
						32.32	187.5	1758.33	75.6033	25.4378
						32.34	316.667	1775	67.1552	23.3588
						32.36	320.833	1745.83	62.7415	22.3696
						32.38	279.167	1762.5	66.2279	22.703
						32.4	250	1779.17	57.9855	22.3459
						32.42	279.167	1820.83	62.2353	22.1044
						32.44	283.333	1762.5	70.9294	22.1004
						32.46	258.333	1712.5	64.4108	22.9564
						32.48	245.833	1800	55.1144	22.8795
						32.5	208.333	1766.67	51.9284	21.7493
						32.52	229.167	1762.5	63.5056	20.514
						32.54	262.5	1741.67	72.0226	20.4265
						32.56	200	1770.83	63.4436	22.3192
						32.58	262.5	1750	62.4632	24.7614
						32.6	187.5	1725	65.6938	25.7171
						32.62	250	1741.67	62.8354	25.4365
						32.64	254.167	1725	54.0055	24.9113
						32.66	229.167	1712.5	55.9047	24.7155
						32.68	162.5	1737.5	61.0062	24.3333
						32.7	216.667	1758.33	59.1901	23.7928
						32.72	266.667	1741.67	53.8032	22.9905
						32.74	241.667	1725	54.6862	21.9511
						32.76	229.167	1754.17	45.0796	21.5848
						32.78	212.5	1750	52.9743	22.3776
						32.8	175	1737.5	65.7792	22.6658
						32.82	212.5	1741.67	63.586	22.3484
						32.84	204.167	1770.83	58.4511	22.1686
						32.86	241.667	1712.5	50.5223	22.6046
						32.88	125	1737.5	63.9548	22.5623
						32.9	225	1716.67	61.0256	21.9337
						32.92	183.333	1712.5	47.4795	20.9972
						32.94	204.167	1725	63.0189	20.1773
						32.96	220.833	1758.33	58.4815	20.0805
						32.98	216.667	1787.5	55.3198	20.3571
						33	250	1762.5	52.3803	19.3969
						33.02	191.667	1762.5	63.0318	18.248
						33.04	254.167	1687.5	60.8719	17.7211
						33.06	245.833	1737.5	58.404	18.0789
						33.08	183.333	1700	57.2177	18.0115
						33.1	200	1725	50.221	17.873
						33.12	241.667	1725	52.3771	18.4008
						33.14	120.833	1733.33	48.3518	19.5617
						33.16	208.333	1750	43.264	20.7102
						33.18	175	1712.5	47.2713	21.3056
						33.2	212.5	1725	53.8203	21.4765
						33.22	187.5	1725	52.3221	22.363
						33.24	183.333	1716.67	54.7148	23.9992
						33.26	183.333	1712.5	55.735	26.1654
						33.28	208.333	1700	54.0055	27.1458
						33.3	166.667	1691.67	53.9954	26.6989
						33.32	258.333	1729.17	53.5111	25.4
						33.34	216.667	1737.5	53.4662	24.2005
						33.36	175	1662.5	57.5833	23.5306
						33.38	183.333	1683.33	57.3357	23.0861
						33.4	237.5	1708.33	54.9944	22.9585
						33.42	229.167	1645.83	54.984	23.5176
						33.44	133.333	1733.33	45.7016	24.4812
						33.46	150	1666.67	52.9308	24.5165
						33.48	137.5	1683.33	63.7723	23.0455
						33.5	212.5	1725	53.9547	21.2501
						33.52	212.5	1700	39.356	19.8797
						33.54	179.167	1691.67	45.7164	18.8754
						33.56	200	1716.67	41.1226	18.2556
						33.58	129.167	1700	58.3744	17.8545
						33.6	187.5	1687.5	34.9815	17.5138
						33.62	216.667	1704.17	41.1197	17.6691
						33.64	166.667	1729.17	46.8359	18.0959
						33.66	125	1662.5	39.0223	17.9212
						33.68	145.833	1645.83	49.2839	16.8183
						33.7	129.167	1679.17	52.627	16.1096
						33.72	195.833	1683.33	45.2981	15.5292
						33.74	175	1683.33	57.9914	14.4873
						33.76	133.333	1675	51.1679	13.2519
						33.78	145.833	1733.33	45.2942	13.235
						33.8	129.167	1683.33	52.4214	14.7707
						33.82	179.167	1625	45.7681	17.2998
						33.84	120.833	1712.5	48.5202	20.2632
						33.86	150	1675	37.8508	22.64
						33.88	108.333	1654.17	41.0066	23.7125
						33.9	179.167	1625	52.5284	23.6863
						33.92	145.833	1683.33	60.5122	23.2047
						33.94	150	1654.17	50.5499	22.2528
						33.96	137.5	1662.5	50.7023	20.8058
						33.98	170.833	1666.67	45.5532	19.7791
						34	116.667	1679.17	44.389	19.3559
						34.02	158.333	1670.83	50.3455	19.4858
						34.04	125	1662.5	51.715	19.8875
						34.06	150	1625	49.1312	19.8223
						34.08	120.833	1637.5	49.7894	18.4714
						34.1	137.5	1641.67	44.6874	16.2872
						34.12	154.167	1645.83	42.7499	15.0132
						34.14	158.333	1670.83	47.1133	14.5411
						34.16	145.833	1658.33	43.4573	14.0589
						34.18	83.3333	1645.83	38.9639	13.3761
						34.2	141.667	1670.83	43.191	13.6299
						34.22	120.833	1658.33	43.9748	15.1701
						34.24	137.5	1695.83	39.5874	16.4763
						34.26	137.5	1637.5	43.2466	17.1985
						34.28	95.8333	1625	46.0136	17.1691
						34.3	150	1679.17	39.3351	17.0145
						34.32	112.5	1616.67	41.5783	16.7856
						34.34	150	1604.17	42.3756	17.2546
						34.36	150	1650	37.6098	17.8506
						34.38	141.667	1629.17	42.7285	18.3795
						34.4	125	1650	45.2251	19.1112
						34.42	108.333	1616.67	47.9647	19.4914
						34.44	125	1616.67	53.4052	19.0212
						34.46	162.5	1670.83	40.9965	18.0403
						34.48	141.667	1620.83	40.878	16.9026
						34.5	75	1658.33	40.2017	15.4667
						34.52	137.5	1654.17	42.3907	14.9589
						34.54	112.5	1645.83	46.1189	15.5738
						34.56	95.8333	1604.17	31.5996	17.0967
						34.58	79.1667	1604.17	49.9723	17.4358
						34.6	104.167	1604.17	46.0666	17.8775
						34.62	125	1637.5	35.4257	17.8064
						34.64	129.167	1591.67	41.5657	17.8339
						34.66	87.5	1666.67	47.4791	16.5532
						34.68	120.833	1616.67	37.3214	15.3796
						34.7	100	1583.33	36.8636	14.305
						34.72	133.333	1608.33	40.3687	14.6255
						34.74	129.167	1695.83	30.3513	15.6446
						34.76	154.167	1629.17	35.9554	17.1909
						34.78	87.5	1645.83	24.1026	17.3218
						34.8	141.667	1629.17	36.4679	18.1723
						34.82	145.833	1612.5	36.2032	19.2355
						34.84	100	1600	31.1913	20.4566
						34.86	91.6667	1620.83	36.7827	20.5526
						34.88	112.5	1650	38.688	20.6894
						34.9	104.167	1633.33	32.9574	20.7725
						34.92	100	1620.83	24.5333	21.1583
						34.94	104.167	1633.33	29.1666	21.6532
						34.96	104.167	1595.83	40.6033	21.3985
						34.98	112.5	1612.5	39.6332	20.0312
						35	108.333	1600	33.4651	18.3877
						35.02	75	1654.17	29.5516	16.9495
						35.04	108.333	1579.17	30.2623	15.8354
						35.06	91.6667	1604.17	39.3008	15.9708
						35.08	83.3333	1645.83	38.8905	17.5859
						35.1	137.5	1604.17	30.182	19.8023
						35.12	145.833	1608.33	31.2606	21.4115
						35.14	66.6667	1587.5	34.1692	22.5073
						35.16	95.8333	1658.33	37.4608	22.7415
						35.18	141.667	1616.67	30.4067	21.2709
						35.2	112.5	1583.33	33.5057	18.4722
						35.22	100	1645.83	28.5227	15.4213
						35.24	129.167	1600	33.2269	12.758
						35.26	112.5	1641.67	31.7357	18.7161
						35.28	70.8333	1637.5	24.2755	17.5095
						35.3	100	1595.83	31.275	12.7382
						35.32	87.5	1620.83	36.5082	13.2636
						35.34	79.1667	1629.17	28.1211	14.5508
						35.36	95.8333	1620.83	36.9087	16.6499
						35.38	70.8333	1600	35.2231	18.9621
						35.4	116.667	1583.33	24.4124	20.4193
						35.42	112.5	1583.33	34.0144	21.4171
						35.44	100	1600	34.9909	20.7078
						35.46	91.6667	1608.33	38.8845	19.6099
						35.48	95.8333	1604.17	33.3173	19.2565
						35.5	83.3333	1629.17	34.8495	19.3155
						35.52	70.8333	1670.83	28.7012	17.9071
						35.54	104.167	1616.67	35.8862	17.0812
						35.56	125	1616.67	31.8834	16.9477
						35.58	120.833	1625	35.9757	17.885
						35.6	129.167	1591.67	33.7765	18.4309
						35.62	112.5	1625	29.8716	18.7605
						35.64	100	1600	30.5188	17.2757
						35.66	150	1620.83	36.1371	16.9107
						35.68	104.167	1608.33	39.4254	15.6494
						35.7	104.167	1616.67	37.2483	15.9464
						35.72	75	1608.33	38.6581	15.5446
						35.74	95.8333	1595.83	34.8772	15.4775
						35.76	116.667	1650	32.0033	15.3935
						35.78	137.5	1591.67	31.9973	16.011
						35.8	100	1612.5	33.7111	16.6054
						35.82	104.167	1604.17	30.6322	16.6442
						35.84	91.6667	1641.67	33.2608	15.897
						35.86	95.8333	1587.5	34.0196	15.994
						35.88	120.833	1587.5	30.4218	16.8182
						35.9	95.8333	1595.83	30.1981	17.3133
						35.92	100	1629.17	29.708	17.0365
						35.94	129.167	1591.67	32.0033	16.4329
						35.96	95.8333	1625	33.1386	16.0383
						35.98	91.6667	1616.67	33.2188	16.188
						36	120.833	1637.5	30.9973	16.2309
						36.02	83.3333	1612.5	34.8621	16.0484
						36.04	70.8333	1612.5	35.2772	16.0114
						36.06	141.667	1600	25.2105	16.023
						36.08	150	1620.83	26.5866	15.8137
						36.1	175	1629.17	37.351	15.4677
						36.12	108.333	1625	34.4282	14.8864
						36.14	104.167	1604.17	32.6698	14.283
						36.16	104.167	1608.33	35.1359	14.3276
						36.18	83.3333	1583.33	29.3927	15.0263
						36.2	120.833	1616.67	26.3671	15.8879
						36.22	91.6667	1625	38.185	16.5216
						36.24	95.8333	1595.83	28.9083	17.0247
						36.26	100	1608.33	45.8097	16.7064
						36.28	95.8333	1612.5	38.976	15.8951
						36.3	75	1637.5	32.1412	15.4017
						36.32	145.833	1633.33	30.0915	15.6646
						36.34	125	1670.83	29.9975	16.0883
						36.36	137.5	1625	39.0902	16.195
						36.38	108.333	1625	41.7667	16.4662
						36.4	91.6667	1629.17	26.4963	16.4628
						36.42	116.667	1625	34.0525	15.7915
						36.44	79.1667	1616.67	33.5605	14.7993
						36.46	120.833	1620.83	41.6951	13.7997
						36.48	83.3333	1620.83	32.4961	13.0265
						36.5	141.667	1645.83	34.946	12.8547
						36.52	104.167	1629.17	29.7981	13.8314
						36.54	150	1633.33	36.0558	15.7404
						36.56	100	1629.17	36.633	17.6626
						36.58	120.833	1600	31.1082	19.1619
						36.6	83.3333	1645.83	28.372	19.2623
						36.62	70.8333	1637.5	29.207	18.4998
						36.64	154.167	1612.5	27.6839	17.7127
						36.66	125	1587.5	29.3321	17.958
						36.68	100	1616.67	30.9348	18.6148
						36.7	108.333	1616.67	32.5352	18.9662
						36.72	116.667	1662.5	36.9398	19.0348
						36.74	125	1608.33	36.2343	19.2888
						36.76	133.333	1612.5	27.7605	19.7095
						36.78	133.333	1620.83	26.3702	20.1118
						36.8	133.333	1625	33.224	19.657
						36.82	129.167	1650	31.9973	18.5737
						36.84	125	1629.17	33.3736	17.8605
						36.86	112.5	1629.17	36.6348	18.7145
						36.88	141.667	1612.5	36.2313	19.6889
						36.9	112.5	1604.17	33.6278	19.4088
						36.92	125	1629.17	39.2371	17.994
						36.94	133.333	1637.5	39.6356	16.6752
						36.96	154.167	1612.5	28.1985	15.9667
						36.98	170.833	1650	28.2933	15.2164
						37	150	1608.33	25.9204	14.7678
						37.02	100	1591.67	31.0032	15.3779
						37.04	104.167	1612.5	30.8908	16.7897
						37.06	104.167	1604.17	30.5016	17.7227
						37.08	108.333	1625	35.2245	17.0713
						37.1	175	1612.5	23.4335	15.0383
						37.12	120.833	1633.33	35.0093	13.3992
						37.14	112.5	1633.33	35.9857	16.1487
						37.16	120.833	1633.33	37.9269	13.1256
						37.18	125	1658.33	30.4718	12.7853
						37.2	150	1620.83	40.0936	14.1434
						37.22	120.833	1604.17	38.3211	16.6011
						37.24	104.167	1654.17	32.7728	18.4922
						37.26	141.667	1616.67	43.0166	18.679
						37.28	108.333	1612.5	45.8197	18.4448
						37.3	133.333	1658.33	34.0044	17.4539
						37.32	108.333	1645.83	31.7737	16.7769
						37.34	137.5	1616.67	32.0033	16.412
						37.36	112.5	1612.5	34.1848	16.1024
						37.38	120.833	1650	34.997	14.9171
						37.4	100	1641.67	33.6395	13.8824
						37.42	175	1620.83	33.6556	12.689
						37.44	120.833	1691.67	39.0823	12.1993
						37.46	125	1616.67	34.051	12.7667
						37.48	129.167	1616.67	34.8799	13.9622
						37.5	95.8333	1608.33	32.2284	14.2414
						37.52	137.5	1591.67	32.4081	14.4764
						37.54	104.167	1683.33	39.5812	15.1627
						37.56	125	1637.5	35.0971	15.9741
						37.58	125	1595.83	29.8764	16.0664
						37.6	120.833	1641.67	30.2132	15.6544
						37.62	141.667	1637.5	29.693	15.4457
						37.64	150	1608.33	31.5984	16.1662
						37.66	104.167	1612.5	31.7539	17.3366
						37.68	104.167	1583.33	31.5904	17.4207
						37.7	133.333	1633.33	33.9261	16.5883
						37.72	183.333	1608.33	40.0373	15.7894
						37.74	145.833	1658.33	29.3169	15.6352
						37.76	129.167	1645.83	27.3143	15.7714
						37.78	125	1695.83	31.8985	15.8889
						37.8	158.333	1654.17	26.2592	15.7077
						37.82	133.333	1645.83	31.557	15.6481
						37.84	158.333	1620.83	34.6557	16.0086
						37.86	120.833	1641.67	37.5787	16.6264
						37.88	141.667	1683.33	35.3512	16.5728
						37.9	129.167	1620.83	37.7201	15.9371
						37.92	145.833	1683.33	35.3472	14.8366
						37.94	120.833	1650	39.8164	13.8374
						37.96	129.167	1666.67	36.1546	13.6341
						37.98	154.167	1720.83	42.9895	13.8841
						38	79.1667	1612.5	36.1763	14.5051
						38.02	145.833	1679.17	35.0528	14.944
						38.04	129.167	1620.83	34.0699	15.7649
						38.06	200	1658.33	33.0937	16.9423
						38.08	154.167	1662.5	30.3634	17.4741
						38.1	158.333	1645.83	32.5664	16.4513
						38.12	125	1633.33	35.5018	14.4799
						38.14	150	1675	33.5695	13.2652
						38.16	116.667	1637.5	40.8599	13.3737
						38.18	108.333	1662.5	43.7583	14.5011
						38.2	87.5	1633.33	46.9584	16.1157
						38.22	129.167	1679.17	43.7071	17.1471
						38.24	150	1654.17	38.5476	17.9284
						38.26	187.5	1670.83	36.9969	18.6355
						38.28	141.667	1679.17	30.5571	18.5533
						38.3	158.333	1650	35.0691	17.2462
						38.32	204.167	1662.5	31.0444	15.7269
						38.34	195.833	1670.83	29.5892	14.9772
						38.36	162.5	1641.67	30.7986	15.1699
						38.38	150	1641.67	34.7908	16.7435
						38.4	195.833	1687.5	37.9867	18.7328
						38.42	154.167	1654.17	35.5247	19.8844
						38.44	170.833	1666.67	40.0057	19.5844
						38.46	166.667	1704.17	40.8226	18.6198
						38.48	187.5	1650	38.0788	16.9656
						38.5	187.5	1670.83	38.6134	14.7796
						38.52	154.167	1662.5	30.3641	12.2238
						38.54	162.5	1641.67	30.66	10.5998
						38.56	179.167	1679.17	31.5723	10.8832
						38.58	129.167	1700	37.6086	12.6116
						38.6	154.167	1666.67	42.1377	14.8344
						38.62	125	1708.33	35.7818	16.7597
						38.64	183.333	1695.83	33.5399	18.3111
						38.66	158.333	1645.83	37.2341	19.1813
						38.68	129.167	1612.5	31.547	19.7828
						38.7	150	1708.33	38.7066	19.5578
						38.72	204.167	1691.67	36.3718	18.293
						38.74	137.5	1662.5	32.6124	17.1388
						38.76	187.5	1662.5	38.1525	15.724
						38.78	158.333	1712.5	39.4062	14.1339
						38.8	154.167	1666.67	29.243	13.0143
						38.82	100	1637.5	37.0397	13.6073
						38.84	133.333	1662.5	41.9218	15.0366
						38.86	183.333	1691.67	33.3571	16.4846
						38.88	229.167	1675	34.8762	17.2548
						38.9	200	1712.5	58.729	17.371
						38.92	112.5	1629.17	40.5457	16.862
						38.94	158.333	1650	46.6599	16.181
						38.96	162.5	1691.67	37.0508	14.362
						38.98	170.833	1683.33	38.2773	13.0358
						39	191.667	1675	38.2019	12.1847
						39.02	162.5	1691.67	33.3762	12.5004
						39.04	187.5	1708.33	35.7353	12.5738
						39.06	175	1704.17	31.9349	12.67
						39.08	170.833	1691.67	39.8037	12.7587
						39.1	208.333	1645.83	44.0045	13.9556
						39.12	170.833	1683.33	41.3832	14.6652
						39.14	175	1658.33	36.8486	14.5166
						39.16	150	1658.33	45.3076	13.7341
						39.18	137.5	1654.17	41.5116	13.5295
						39.2	179.167	1716.67	38.4751	12.9408
						39.22	158.333	1700	40.3906	12.7102
						39.24	166.667	1687.5	35.4214	12.6379
						39.26	170.833	1695.83	33.4617	12.9503
						39.28	150	1700	36.8621	14.0027
						39.3	162.5	1683.33	38.5558	15.2028
						39.32	162.5	1687.5	39.6737	15.0346
						39.34	225	1679.17	42.784	14.0945
						39.36	162.5	1741.67	41.4054	13.4344
						39.38	116.667	1758.33	42.8965	13.1062
						39.4	179.167	1695.83	47.5363	13.0402
						39.42	204.167	1733.33	35.2013	14.1213
						39.44	129.167	1691.67	39.3758	15.4906
						39.46	166.667	1683.33	43.0044	15.9445
						39.48	170.833	1708.33	44.1395	15.8973
						39.5	187.5	1683.33	43.2865	15.4253
						39.52	216.667	1754.17	26.2682	13.8115
						39.54	204.167	1687.5	33.4251	11.999
						39.56	175	1720.83	40.1907	11.6033
						39.58	162.5	1658.33	34.6651	12.4275
						39.6	170.833	1662.5	32.7004	13.0106
						39.62	195.833	1666.67	39.5523	14.009
						39.64	183.333	1675	33.1633	14.9552
						39.66	183.333	1733.33	37.0132	15.6217
						39.68	212.5	1695.83	37.9896	16.3181
						39.7	204.167	1745.83	40.9116	15.795
						39.72	225	1737.5	37.2143	13.4993
						39.74	204.167	1700	44.3803	11.7579
						39.76	166.667	1691.67	48.5898	11.9994
						39.78	200	1704.17	46.3803	11.8833
						39.8	216.667	1712.5	39.1862	10.8256
						39.82	166.667	1658.33	40.4795	10.4101
						39.84	133.333	1679.17	42.6123	10.7133
						39.86	200	1683.33	37.5336	11.5299
						39.88	204.167	1737.5	34.4898	13.0489
						39.9	187.5	1700	42.0627	13.7757
						39.92	187.5	1762.5	41.4558	13.7207
						39.94	191.667	1708.33	35.1941	14.1127
						39.96	200	1691.67	35.6537	15.0506
						39.98	179.167	1700	38.9136	15.3584
						40	208.333	1704.17	42.4658	15.4813
						40.02	166.667	1675	35.12	15.663
						40.04	220.833	1683.33	33.5421	15.5425
						40.06	195.833	1762.5	32.1025	14.8025
						40.08	158.333	1716.67	39.9786	13.8663
						40.1	154.167	1704.17	47.0258	12.5325
						40.12	191.667	1695.83	40.1539	11.7524
						40.14	216.667	1700	40.1556	12.2117
						40.16	266.667	1712.5	43.9963	13.3566
						40.18	162.5	1716.67	50.4541	14.4918
						40.2	283.333	1729.17	51.2681	15.0272
						40.22	175	1775	40.2072	15.5262
						40.24	258.333	1795.83	48.6542	15.9209
						40.26	191.667	1729.17	49.3666	15.8531
						40.28	150	1733.33	38.1487	15.1766
						40.3	195.833	1695.83	35.4741	14.6218
						40.32	183.333	1716.67	37.5725	14.8899
						40.34	179.167	1654.17	50.2814	15.4944
						40.36	191.667	1687.5	51.3808	15.4213
						40.38	175	1662.5	37.3338	14.2824
						40.4	195.833	1675	42.7119	12.1074
						40.42	150	1737.5	37.036	9.88933
						40.44	145.833	1712.5	52.0053	14.189
						40.46	179.167	1708.33	51.1223	9.98957
						40.48	200	1683.33	39.3583	11.1518
						40.5	195.833	1704.17	27.1821	11.9538
						40.52	241.667	1691.67	34.0068	12.6026
						40.54	220.833	1695.83	38.8889	13.132
						40.56	179.167	1733.33	54.2818	13.1777
						40.58	254.167	1679.17	42.8899	12.6959
						40.6	170.833	1700	39.2812	10.9855
						40.62	200	1712.5	43.4168	9.24921
						40.64	195.833	1654.17	37.1202	12.0427
						40.66	175	1675	37.6707	10.0154
						40.68	233.333	1687.5	34.744	11.3539
						40.7	225	1720.83	44.2696	12.4148
						40.72	212.5	1741.67	39.3357	13.3885
						40.74	212.5	1712.5	43.6866	14.493
						40.76	204.167	1716.67	39.5263	15.3247
						40.78	162.5	1683.33	35.613	15.4102
						40.8	195.833	1683.33	34.3253	14.1836
						40.82	187.5	1687.5	33.3552	13.4687
						40.84	183.333	1658.33	44.239	13.2176
						40.86	216.667	1754.17	48.601	12.8156
						40.88	137.5	1758.33	49.3055	12.0003
						40.9	183.333	1691.67	45.4586	11.941
						40.92	191.667	1729.17	46.8366	13.0963
						40.94	175	1704.17	52.5022	14.5144
						40.96	204.167	1691.67	49.624	15.114
						40.98	175	1687.5	47.3743	14.0236
						41	187.5	1691.67	49.4409	12.5573
						41.02	166.667	1658.33	53.2935	11.9116
						41.04	195.833	1758.33	50.62	10.9844
						41.06	166.667	1700	38.9967	13.5812
						41.08	137.5	1725	42.0781	13.808
						41.1	225	1666.67	48.6317	13.5086
						41.12	179.167	1658.33	50.29	9.52075
						41.14	166.667	1687.5	49.6515	11.2381
						41.16	195.833	1650	47.7255	12.2973
						41.18	212.5	1708.33	49.6519	12.9696
						41.2	166.667	1695.83	37.9968	14.0116
						41.22	104.167	1695.83	36.9454	14.6615
						41.24	204.167	1720.83	34.2883	14.5662
						41.26	162.5	1725	46.8755	13.2193
						41.28	208.333	1691.67	46.4184	12.2264
						41.3	200	1679.17	49.5126	12.1919
						41.32	170.833	1716.67	43.8795	12.2364
						41.34	200	1729.17	41.788	11.5184
						41.36	237.5	1766.67	36.0711	11.5565
						41.38	216.667	1737.5	41.9296	12.8401
						41.4	191.667	1666.67	37.1765	14.8133
						41.42	208.333	1725	37.9443	16.6544
						41.44	200	1720.83	45.3314	17.3976
						41.46	245.833	1683.33	46.898	16.2452
						41.48	175	1725	43.5174	14.8074
						41.5	166.667	1679.17	45.5429	13.8073
						41.52	162.5	1670.83	47.6411	12.67
						41.54	179.167	1704.17	47.2059	11.0202
						41.56	150	1712.5	50.8727	10.246
						41.58	212.5	1770.83	48.989	11.1574
						41.6	175	1650	39.995	12.6494
						41.62	200	1729.17	37.7014	13.8043
						41.64	170.833	1770.83	46.857	13.431
						41.66	200	1733.33	44.4224	12.3324
						41.68	187.5	1695.83	34.0319	11.7784
						41.7	125	1700	37.9297	12.0886
						41.72	220.833	1675	43.0044	12.1902
						41.74	179.167	1716.67	41.3073	11.7905
						41.76	183.333	1670.83	45.3993	11.8301
						41.78	137.5	1741.67	45.3531	12.0663
						41.8	195.833	1704.17	43.9496	11.4865
						41.82	187.5	1691.67	41.3806	10.1886
						41.84	183.333	1687.5	40.3372	9.04039
						41.86	200	1737.5	44.4757	8.9902
						41.88	137.5	1695.83	44.975	9.94614
						41.9	187.5	1679.17	46.1385	11.3567
						41.92	212.5	1691.67	40.4516	13.0168
						41.94	154.167	1666.67	42.7142	15.1089
						41.96	220.833	1712.5	36.4792	16.8246
						41.98	179.167	1708.33	34.6836	17.0332
						42	158.333	1695.83	40.0222	15.6768
						42.02	166.667	1704.17	44.6252	14.1445
						42.04	220.833	1712.5	49.3775	12.869
						42.06	237.5	1700	44.7697	12.2878
						42.08	158.333	1683.33	35.8137	12.1469
						42.1	179.167	1704.17	41.7953	11.9759
						42.12	241.667	1704.17	51.9715	12.2239
						42.14	229.167	1712.5	43.9051	13.4414
						42.16	162.5	1662.5	43.1398	13.7972
						42.18	191.667	1691.67	45.2604	12.608
						42.2	150	1708.33	50.8819	11.5689
						42.22	183.333	1687.5	45.0234	11.9587
						42.24	233.333	1670.83	47.9161	11.8828
						42.26	162.5	1645.83	46.0967	11.9826
						42.28	195.833	1662.5	44.1524	12.717
						42.3	125	1683.33	49.411	13.3483
						42.32	166.667	1695.83	48.2472	13.165
						42.34	175	1737.5	44.5748	12.9302
						42.36	187.5	1725	38.1819	12.1785
						42.38	175	1695.83	37.805	11.5221
						42.4	175	1704.17	53.6966	11.7897
						42.42	212.5	1700	36.6881	12.73
						42.44	208.333	1725	43.2776	12.5042
						42.46	187.5	1695.83	43.7131	12.4129
						42.48	187.5	1691.67	40.6162	12.7967
						42.5	158.333	1691.67	42.6706	12.939
						42.52	154.167	1662.5	48.497	12.287
						42.54	191.667	1633.33	57.2	12.2114
						42.56	141.667	1666.67	50.8662	12.7089
						42.58	212.5	1670.83	38.2813	13.0702
						42.6	175	1679.17	36.1917	12.5109
						42.62	158.333	1670.83	42.7302	11.672
						42.64	145.833	1691.67	47.4975	10.8912
						42.66	175	1687.5	45.6069	10.6839
						42.68	216.667	1645.83	45.276	10.5693
						42.7	137.5	1666.67	46.704	10.6039
						42.72	183.333	1679.17	45.0046	11.2435
						42.74	179.167	1654.17	46.1466	12.1895
						42.76	220.833	1712.5	44.405	13.0616
						42.78	166.667	1679.17	35.9789	13.5342
						42.8	154.167	1712.5	33.2546	13.5215
						42.82	245.833	1683.33	35.997	13.0793
						42.84	166.667	1691.67	39.9886	12.7238
						42.86	187.5	1700	50.2697	12.6261
						42.88	154.167	1679.17	46.9044	12.2102
						42.9	208.333	1695.83	43.7837	11.9289
						42.92	129.167	1750	46.4826	11.1766
						42.94	204.167	1691.67	44.8905	10.5811
						42.96	170.833	1645.83	48.7559	10.4791
						42.98	170.833	1654.17	39.3005	11.1193
						43	195.833	1662.5	33.8424	11.9154
						43.02	187.5	1683.33	43.6311	13.0953
						43.04	154.167	1683.33	37.2936	14.0313
						43.06	216.667	1733.33	47.011	13.8897
						43.08	150	1641.67	47.9874	13.2228
						43.1	187.5	1700	40.3246	13.4854
						43.12	175	1716.67	42.8023	14.2859
						43.14	179.167	1712.5	46.6514	15.404
						43.16	108.333	1650	46.108	15.6105
						43.18	158.333	1683.33	52.9214	15.4973
						43.2	216.667	1654.17	34.6543	14.9008
						43.22	187.5	1637.5	49.804	14.0535
						43.24	175	1658.33	37.3266	11.5111
						43.26	241.667	1675	43.0168	8.39395
						43.28	133.333	1683.33	37.7836	12.8282
						43.3	245.833	1695.83	45.127	12.6014
						43.32	145.833	1679.17	46.8976	9.91424
						43.34	212.5	1691.67	44.6446	10.8916
						43.36	183.333	1679.17	49.2226	11.3272
						43.38	158.333	1662.5	43.8239	11.8838
						43.4	187.5	1687.5	37.7938	12.092
						43.42	154.167	1658.33	41.0669	11.4827
						43.44	150	1720.83	39.5409	10.8706
						43.46	187.5	1679.17	33.3256	11.6583
						43.48	195.833	1675	33.0463	13.041
						43.5	145.833	1695.83	36.4584	13.9836
						43.52	166.667	1679.17	42.1764	14.144
						43.54	175	1637.5	43.4765	13.6432
						43.56	129.167	1691.67	37.3316	13.1534
						43.58	262.5	1687.5	39.717	12.9543
						43.6	150	1670.83	45.8887	12.2679
						43.62	200	1691.67	44.3501	10.6831
						43.64	116.667	1654.17	42.0987	8.85439
						43.66	175	1633.33	33.0191	13.055
						43.68	241.667	1662.5	32.5926	13.6629
						43.7	204.167	1654.17	48.7486	12.8282
						43.72	212.5	1716.67	43.4029	12.302
						43.74	183.333	1683.33	37.7997	11.0228
						43.76	166.667	1654.17	36.4555	9.90159
						43.78	170.833	1700	36.9761	11.6866
						43.8	179.167	1670.83	52.7388	12.6086
						43.82	145.833	1670.83	50.4476	11.8743
						43.84	229.167	1737.5	45.7463	11.7758
						43.86	158.333	1712.5	42.0594	11.5083
						43.88	141.667	1650	28.5485	12.7488
						43.9	216.667	1691.67	41.9659	12.6388
						43.92	216.667	1700	40.013	11.6913
						43.94	170.833	1662.5	59.3685	11.5839
						43.96	191.667	1700	36.3813	12.246
						43.98	150	1608.33	46.0563	12.0789
						44	179.167	1679.17	42.5091	11.7449
						44.02	166.667	1700	41.9965	11.4129
						44.04	200	1662.5	36.0527	12.0737
						44.06	125	1704.17	39.1298	13.4766
						44.08	170.833	1683.33	36.7918	14.075
						44.1	191.667	1683.33	39.8939	13.3478
						44.12	212.5	1708.33	47.0513	12.3096
						44.14	158.333	1691.67	56.3181	11.8357
						44.16	175	1658.33	43.4138	11.2052
						44.18	141.667	1725	39.0521	10.3484
						44.2	195.833	1679.17	44.6351	10.0339
						44.22	179.167	1725	38.0654	10.1119
						44.24	162.5	1683.33	32.383	10.4788
						44.26	208.333	1700	34.9569	11.1272
						44.28	175	1708.33	35.2957	12.0748
						44.3	175	1683.33	36.7213	13.0762
						44.32	162.5	1775	39.5166	13.6561
						44.34	154.167	1708.33	47.4502	13.7078
						44.36	191.667	1662.5	51.6862	13.3637
						44.38	175	1670.83	42.1646	13.2988
						44.4	208.333	1629.17	34.1459	13.6352
						44.42	191.667	1645.83	37.8284	13.9667
						44.44	141.667	1712.5	42.7257	13.8739
						44.46	137.5	1637.5	41.4799	13.318
						44.48	175	1675	42.3609	11.9
						44.5	141.667	1683.33	38.0728	10.2322
						44.52	125	1708.33	43.3	9.13857
						44.54	179.167	1683.33	37.1738	8.79231
						44.56	162.5	1633.33	34.1356	8.59395
						44.58	141.667	1679.17	40.7833	8.70784
						44.6	179.167	1658.33	41.9017	9.48713
						44.62	191.667	1670.83	45.8435	10.3602
						44.64	216.667	1679.17	27.5614	11.202
						44.66	162.5	1666.67	42.1719	11.5674
						44.68	200	1691.67	35.6159	10.7971
						44.7	183.333	1675	32.4338	10.1029
						44.72	220.833	1691.67	37.9968	10.3205
						44.74	154.167	1695.83	38.1023	11.8937
						44.76	133.333	1712.5	41.9983	12.5386
						44.78	179.167	1650	43.9511	12.5202
						44.8	179.167	1637.5	50.6814	12.1908
						44.82	212.5	1654.17	45.4146	12.4698
						44.84	200	1687.5	35.031	12.4835
						44.86	141.667	1666.67	42.8273	11.431
						44.88	145.833	1654.17	44.8556	9.3305
						44.9	191.667	1675	38.3178	8.06956
						44.92	212.5	1687.5	30.4994	8.44985
						44.94	204.167	1687.5	32.9464	9.7929
						44.96	133.333	1666.67	37.8222	9.90024
						44.98	162.5	1729.17	41.9701	10.1624
						45	145.833	1633.33	43.7142	10.5769
						45.02	200	1691.67	44.0045	10.8226
						45.04	150	1637.5	46.0084	9.96911
						45.06	200	1695.83	43.7688	9.30028
						45.08	175	1662.5	43.2435	8.85554
						45.1	166.667	1675	43.9963	8.98503
						45.12	129.167	1720.83	37.6645	9.94647
						45.14	191.667	1733.33	39.6295	10.8694
						45.16	175	1729.17	47.1214	11.4924
						45.18	166.667	1716.67	46.4682	12.5259
						45.2	150	1662.5	42.0763	13.4792
						45.22	141.667	1695.83	39.0799	13.4612
						45.24	154.167	1658.33	36.2644	12.8142
						45.26	145.833	1650	47.9781	12.6569
						45.28	158.333	1654.17	55.9877	12.3856
						45.3	187.5	1695.83	39.9092	11.9805
						45.32	158.333	1695.83	43.9751	11.5698
						45.34	158.333	1658.33	44.2224	11.2363
						45.36	187.5	1670.83	47.5298	10.7217
						45.38	204.167	1700	42.1165	10.2269
						45.4	141.667	1616.67	38.2271	10.0297
						45.42	175	1675	42.8945	9.62165
						45.44	166.667	1712.5	45.0017	9.20045
						45.46	225	1670.83	41.0042	10.0757
						45.48	254.167	1762.5	40.5414	12.0295
						45.5	183.333	1704.17	38.0039	13.7677
						45.52	175	1633.33	38.8332	14.6139
						45.54	200	1675	45.7535	14.8985
						45.56	183.333	1708.33	42.8322	13.8375
						45.58	216.667	1741.67	39.9966	12.217
						45.6	200	1675	40.0245	11.0061
						45.62	200	1691.67	41.9774	9.81951
						45.64	175	1704.17	45.8483	8.84205
						45.66	254.167	1695.83	50.7021	9.13791
						45.68	204.167	1679.17	40.006	10.3893
						45.7	212.5	1704.17	48.8195	11.2202
						45.72	195.833	1662.5	32.6229	11.7445
						45.74	229.167	1741.67	39.2998	12.0843
						45.76	175	1641.67	39.3536	11.9487
						45.78	187.5	1687.5	31.8164	11.7182
						45.8	187.5	1758.33	39.2949	12.2121
						45.82	208.333	1683.33	40.4952	12.6304
						45.84	179.167	1695.83	37.8226	12.9806
						45.86	220.833	1700	34.8864	13.2591
						45.88	195.833	1658.33	36.7234	13.3774
						45.9	216.667	1695.83	33.4025	12.7347
						45.92	187.5	1695.83	39.23	11.5655
						45.94	183.333	1683.33	43.9963	10.4523
						45.96	233.333	1670.83	39.9048	9.3093
						45.98	208.333	1679.17	38.1209	8.65669
						46	183.333	1754.17	37.9201	9.37558
						46.02	187.5	1729.17	39.0631	10.4027
						46.04	183.333	1679.17	45.417	10.9969
						46.06	170.833	1750	48.6021	10.9683
						46.08	191.667	1700	43.444	11.0237
						46.1	166.667	1679.17	39.845	11.0137
						46.12	216.667	1775	38.6155	11.0262
						46.14	229.167	1687.5	37.2437	10.9452
						46.16	220.833	1658.33	40.2972	10.5182
						46.18	208.333	1700	38.3516	10.3199
						46.2	308.333	1725	39.417	10.6995
						46.22	166.667	1762.5	46.6692	10.6717
						46.24	237.5	1700	46.6643	10.0555
						46.26	250	1770.83	39.094	9.41105
						46.28	229.167	1766.67	53.2993	9.83789
						46.3	237.5	1700	40.4132	10.8696
						46.32	320.833	1775	31.4183	11.3472
						46.34	187.5	1779.17	45.5071	10.6757
						46.36	279.167	1729.17	53.0699	10.0729
						46.38	208.333	1791.67	38.8987	9.65698
						46.4	216.667	1758.33	47.8048	10.1084
						46.42	245.833	1787.5	44.9962	10.5201
						46.44	250	1737.5	44.9768	11.257
						46.46	229.167	1779.17	44.0004	12.1343
						46.48	270.833	1787.5	42.0599	13.5736
						46.5	195.833	1737.5	41.0478	14.3893
						46.52	258.333	1758.33	40.0791	13.7334
						46.54	275	1812.5	36.3909	12.7423
						46.56	283.333	1837.5	47.417	11.4437
						46.58	291.667	1779.17	53.2672	10.343
						46.6	304.167	1858.33	48.19	9.58373
						46.62	270.833	1829.17	42.9605	9.50515
						46.64	283.333	1845.83	45.1302	9.70038
						46.66	341.667	1891.67	48.2845	10.2562
						46.68	337.5	1850	47.5233	10.8864
						46.7	345.833	1900	47.7176	11.6128
						46.72	395.833	1925	51.4415	11.7828
						46.74	375	1900	49.0116	11.4978
						46.76	437.5	1995.83	43.1443	10.2762
						46.78	466.667	2000	37.2934	9.55158
						46.8	520.833	2029.17	40.9449	8.80509
						46.82	570.833	2041.67	43.2907	8.82843
						46.84	475	2070.83	44.7346	9.07664
						46.86	579.167	2062.5	50.6637	10.2328
						46.88	533.333	2083.33	51.0027	11.8558
						46.9	670.833	2154.17	45.1352	13.4743
						46.92	650	2187.5	42.4576	14.0335
						46.94	645.833	2166.67	42.5667	14.1758
						46.96	716.667	2241.67	48.0964	14.4024
						46.98	783.333	2275	55.4653	14.2572
						47	766.667	2275	53.0054	13.3171
						47.02	716.667	2337.5	53.3308	12.0414
						47.04	916.667	2291.67	58.0591	10.9392
						47.06	945.833	2354.17	64.1129	10.2773
						47.08	1004.17	2437.5	57.7886	9.99889
						47.1	891.667	2483.33	59.0422	9.66758
						47.12	920.833	2475	57.2991	9.59005
						47.14	979.167	2591.67	63.1692	9.8064
						47.16	1008.33	2650	66.463	10.5858
						47.18	1091.67	2725	60.6192	11.5922
						47.2	983.333	2558.33	72.8226	12.3309
						47.22	1120.83	2629.17	91.4176	12.3306
						47.24	1129.17	2533.33	77.4484	12.2267
						47.26	1145.83	2616.67	82.3282	12.1763
						47.28	1116.67	2650	70.3666	12.1812
						47.3	950	2608.33	83.0677	11.9429
						47.32	1183.33	2541.67	97.7139	11.5567
						47.34	1000	2591.67	71.1887	11.0793
						47.36	1058.33	2512.5	77.4679	11.783
						47.38	1037.5	2533.33	88.9368	13.2537
						47.4	1004.17	2591.67	89.9924	13.8331
						47.42	916.667	2466.67	89.1456	12.5973
						47.44	1037.5	2479.17	98.2314	10.9274
						47.46	858.333	2558.33	89.3968	9.72152
						47.48	920.833	2375	117.117	9.17167
						47.5	862.5	2495.83	115.782	8.40268
						47.52	883.333	2291.67	130.139	7.81161
						47.54	837.5	2295.83	130.935	8.32213
						47.56	829.167	2233.33	138.093	10.1614
						47.58	825	2320.83	140.639	11.9697
						47.6	766.667	2175	157.598	12.4778
						47.62	762.5	2187.5	146.903	12.0286
						47.64	625	2137.5	148.304	11.8646
						47.66	587.5	2133.33	151.183	12.311
						47.68	629.167	2112.5	157.04	12.7489
						47.7	500	2120.83	166.586	12.2636
						47.72	583.333	2070.83	160.371	11.5499
						47.74	495.833	2087.5	164.167	11.0358
						47.76	504.167	1916.67	170.899	10.4499
						47.78	529.167	1908.33	172.918	9.53385
						47.8	395.833	2012.5	175.925	8.39966
						47.82	487.5	1883.33	166.017	7.95877
						47.84	462.5	1983.33	163.409	8.4449
						47.86	391.667	1904.17	169.354	9.94249
						47.88	437.5	1958.33	187.7	11.621
						47.9	454.167	1908.33	183.829	12.4944
						47.92	379.167	1845.83	171.676	12.4485
						47.94	400	1979.17	150.018	12.3033
						47.96	362.5	1795.83	157.627	12.5188
						47.98	354.167	1875	156.031	12.5054
						48	400	1829.17	162.993	11.8465
						48.02	345.833	1800	140.923	10.8278
						48.04	341.667	1895.83	144.692	10.1224
						48.06	341.667	1920.83	134.685	9.1535
						48.08	320.833	1808.33	122.736	8.25819
						48.1	258.333	1833.33	109.79	6.47159
						48.12	320.833	1816.67	122.012	11.3222
						48.14	279.167	1770.83	121.647	10.1882
						48.16	250	1758.33	98.213	11.3222
						48.18	279.167	1816.67	98.9772	6.49321
						48.2	250	1775	85.7822	8.18829
						48.22	304.167	1750	99.7106	10.0907
						48.24	275	1754.17	97.4248	11.0357
						48.26	262.5	1770.83	103.101	10.6575
						48.28	208.333	1750	92.9709	10.2854
						48.3	241.667	1779.17	80.2604	9.89719
						48.32	237.5	1737.5	84.4243	9.65861
						48.34	245.833	1833.33	75.8739	9.58648
						48.36	183.333	1687.5	76.027	10.3323
						48.38	275	1800	78.4559	11.5069
						48.4	241.667	1758.33	83.2544	13.0073
						48.42	200	1712.5	78.1523	14.1739
						48.44	237.5	1704.17	78.2955	13.7772
						48.46	204.167	1787.5	72.3655	12.5501
						48.48	216.667	1695.83	77.1924	11.2399
						48.5	287.5	1725	85.9571	10.9416
						48.52	241.667	1795.83	71.0111	11.0072
						48.54	233.333	1762.5	61.2613	11.2286
						48.56	170.833	1750	62.9568	11.3108
						48.58	225	1679.17	67.4557	11.7664
						48.6	225	1666.67	64.5028	12.1219
						48.62	245.833	1783.33	56.7876	11.959
						48.64	233.333	1708.33	55.1849	11.0659
						48.66	250	1691.67	53.6038	9.6404
						48.68	183.333	1741.67	57.4964	8.30079
						48.7	175	1700	52.1656	8.29146
						48.72	229.167	1679.17	47.335	9.27742
						48.74	258.333	1683.33	50.1419	10.2904
						48.76	183.333	1720.83	53.8733	11.0082
						48.78	187.5	1683.33	54.3679	11.9155
						48.8	191.667	1708.33	63.5347	12.636
						48.82	241.667	1737.5	58.5989	12.6754
						48.84	204.167	1720.83	47.6932	11.9244
						48.86	162.5	1733.33	55.1707	11.2031
						48.88	200	1700	54.5812	10.6308
						48.9	229.167	1662.5	47.6555	10.856
						48.92	179.167	1700	58.2986	10.7208
						48.94	162.5	1725	42.0043	10.7072
						48.96	195.833	1729.17	42.8439	10.2718
						48.98	187.5	1725	59.7702	10.2315
						49	170.833	1716.67	50.0061	9.778
						49.02	204.167	1704.17	50.9721	9.09806
						49.04	225	1733.33	41.4768	8.70536
						49.06	145.833	1695.83	44.7132	9.04208
						49.08	191.667	1679.17	49.5236	10.006
						49.1	162.5	1704.17	42.0671	11.0227
						49.12	137.5	1750	37.5632	10.9078
						49.14	204.167	1716.67	33.6644	9.9166
						49.16	237.5	1679.17	47.5982	8.50303
						49.18	216.667	1679.17	44.7038	7.56544
						49.2	162.5	1654.17	33.8283	6.36677
						49.22	158.333	1675	36.9273	5.42648
						49.24	162.5	1687.5	44.0146	5.03747
						49.26	141.667	1708.33	37.6845	5.25391
						49.28	183.333	1670.83	41.3636	6.23643
						49.3	195.833	1695.83	48.2262	7.27782
						49.32	158.333	1720.83	45.025	7.80088
						49.34	233.333	1712.5	41.9965	8.01383
						49.36	129.167	1687.5	41.4289	8.98618
						49.38	200	1675	44.3066	10.4988
						49.4	150	1720.83	42.2511	11.6727
						49.42	175	1670.83	36.9878	12.3735
						49.44	208.333	1670.83	40.3329	12.8734
						49.46	170.833	1725	40.4226	13.0748
						49.48	137.5	1733.33	35.0036	12.6415
						49.5	154.167	1725	36.6378	11.9061
						49.52	233.333	1691.67	40.9293	11.4509
						49.54	191.667	1675	40.0112	11.0862
						49.56	191.667	1704.17	34.0153	10.1452
						49.58	200	1687.5	37.8989	8.77703
						49.6	183.333	1662.5	41.7043	7.33194
						49.62	208.333	1650	42.3477	6.63508
						49.64	183.333	1695.83	45.016	6.58743
						49.66	200	1679.17	41.7827	6.44524
						49.68	129.167	1708.33	38.82	6.03738
						49.7	204.167	1679.17	31.2237	6.20114
						49.72	233.333	1741.67	37.449	6.71156
						49.74	187.5	1687.5	40.2507	6.28089
						49.76	145.833	1670.83	42.2114	5.86701
						49.78	183.333	1725	43.9963	6.59578
						49.8	170.833	1679.17	44.0045	8.01172
						49.82	175	1704.17	43.9309	9.39995
						49.84	200	1729.17	41.949	10.3128
						49.86	154.167	1658.33	36.0905	10.686
						49.88	187.5	1704.17	41.7687	10.8401
						49.9	187.5	1687.5	47.6351	11.303
[truncated: 2,005 more rows]

## Sheet: Figure 2r
Raman				SV-ZIS			SV-ZIS/MoSe2			MoSe2
Figure 2r				Raman shift	Intensity		Raman shift	Intensity		Raman shift	Intensity
				100.171	67.5557		100.171	448.84		100	0
				102.099	66.4096		102.099	444.91		101.907	167.741
				104.028	64.2501		104.028	440.656		103.814	287.715
				105.956	61.2803		105.956	436.061		105.721	352.735
				107.885	57.3281		107.885	430.941		107.628	373.224
				109.813	52.2813		109.813	425.465		109.535	356.777
				111.742	46.1022		111.742	419.271		111.443	322.714
				113.67	39.4578		113.67	413.644		113.35	300.191
				115.599	32.6247		115.599	408.082		115.257	304.96
				117.527	26.0742		117.527	402.644		117.164	328.236
				119.455	20.4922		119.455	397.732		119.071	344.314
				121.384	16.1185		121.384	392.674		120.978	332.269
				123.312	12.9206		123.312	387.737		122.885	296.747
				125.241	10.6212		125.241	382.793		124.792	261.549
				127.169	8.8834		127.169	377.859		126.699	243
				129.098	7.2791		129.098	372.937		128.606	239.343
				131.026	5.5881		131.026	368.033		130.513	243.188
				132.955	3.7969		132.955	369.447		132.421	252.654
				134.883	1.9595		134.883	380.421		134.328	269.674
				136.812	0.1844		136.812	391.615		136.235	294.709
				138.74	-1.72646		138.74	396.883		138.142	325.279
				140.668	-3.23747		141.315	398.639		140.049	355.253
				142.597	-4.4735		142.597	388.104		141.956	373.855
				144.525	-5.49164		144.525	371.422		143.863	370.879
				146.454	-6.2748		146.454	357.814		145.77	346.312
				148.382	-6.80954		148.382	347.937		147.677	311.22
				150.311	-7.10806		150.311	338.06		149.584	278.292
				152.239	-7.22069		157.175	329.28		151.491	254.357
				154.168	-7.14677		154.056	332.133		153.399	240.075
				156.096	-6.95615		156.096	330.378		155.306	232.831
				158.025	-6.79738		158.025	331.694		157.213	229.627
				159.953	-6.62309		159.953	333.011		159.12	228.377
				161.882	-6.45993		161.303	331.036		161.027	227.751
				163.81	-6.24507		163.482	329.719		162.934	226.775
				165.739	-5.94218		165.739	326.207		164.841	224.489
				167.667	-6.06363		163.482	329.719		166.748	220.898
				169.596	-6.21945		169.663	325.988		168.655	218.326
				171.524	-6.22867		171.524	328.183		170.562	218.942
				173.452	-6.13081		173.452	327.744		172.469	217.15
				175.381	-5.9597		175.381	327.305		174.377	217.296
				177.309	-5.8333		177.007	325.11		176.284	215.686
				179.238	-5.91075		178.664	326.866		178.191	214.955
				181.166	-5.99745		181.166	328.183		180.098	214.955
				183.095	-5.93724		183.095	326.646		180.512	216.125
				185.023	-6.04518		185.023	327.963		183.912	215.686
				186.952	-5.95335		186.952	329.5		185.819	215.833
				188.88	-5.8412		188.88	329.28		187.726	215.54
				190.809	-5.68886		190.809	329.28		189.633	215.979
				192.737	-5.3783		192.737	335.426		191.54	215.247
				194.666	-4.8867		194.666	342.567		193.275	216.857
				196.594	-4.40253		196.594	347.3		194.997	214.808
				198.523	-3.73532		198.523	352.302		197.262	217.735
				200.451	-2.78278		200.451	357.579		199.169	217.589
				202.38	-1.60338		202.38	363.266		201.076	218.759
				204.308	-0.39803		204.308	369.226		202.983	219.637
				206.236	0.6953		206.236	374.751		204.89	221.1
				208.165	2.0221		208.165	380.12		206.797	223.442
				210.093	3.6014		210.093	385.264		208.704	224.32
				212.022	5.2073		212.022	389.88		210.611	225.051
				213.95	6.8191		213.95	394.131		212.518	226.44
				215.879	8.3822		215.879	398.139		214.425	227.392
				217.807	10.2974		217.807	401.507		216.333	229.441
				219.736	12.6511		219.736	403.855		218.24	229.311
				221.664	15.2288		221.664	405.296		220.147	230.431
				223.593	17.8277		223.593	406.877		222.054	230.465
				225.521	20.7668		225.521	408.552		223.961	230.612
				227.45	24.2813		227.45	410.186		225.868	230.173
				229.378	28.0903		229.378	411.307		227.775	232.075
				231.306	31.7109		231.306	411.487		229.682	232.807
				233.235	35.2509		233.235	411.125		231.589	233.831
				235.163	38.4978		235.163	410.034		233.496	235.44
				237.092	41.1775		237.092	407.779		235.403	233.099
				239.02	43.2389		239.02	404.444		237.311	230.612
				240.949	44.6918		240.949	400.332		239.218	225.198
				242.877	45.3852		242.877	394.967		241.125	217.589
				244.806	45.3552		244.806	388.097		243.032	210.711
				246.734	44.6985		246.734	380.032		244.939	205.882
				248.663	43.2985		248.663	371.307		246.846	203.834
				250.591	41.0752		250.591	362.034		248.753	202.663
				252.52	38.3507		252.52	351.675		250.66	208.901
				254.448	35.0574		254.448	341.143		252.567	212.15
				256.377	31.3235		256.377	330.442		254.474	212.853
				258.305	27.3281		258.305	320.141		256.381	212.944
				260.233	23.3172		260.233	310.836		258.289	215.209
				262.162	19.2789		262.162	301.951		260.196	220.388
				264.09	15.7645		264.09	293.939		262.103	229.637
				266.019	12.6703		266.019	287.417		264.01	245.338
				267.947	10.0578		267.947	282.923		265.917	266.203
				269.876	8.2754		269.876	280.562		267.824	287.329
				271.804	7.4571		271.804	279.318		269.731	306.834
				273.733	7.3131		273.733	279.565		271.638	326.364
				275.661	7.5822		275.661	281.28		273.545	344.988
				277.59	8.09		277.59	284.245		275.452	357.586
				279.518	8.901		279.518	288.056		277.359	359.139
				281.447	10.0184		281.447	292.2		279.267	348.305
				283.375	11.1613		283.375	297.003		281.174	328.403
				285.304	12.6167		285.304	301.983		283.081	306
				287.232	14.2578		287.232	307.15		284.988	285.722
				289.161	15.7586		289.161	312.522		286.895	267.208
				291.089	17.2086		291.089	318.091		288.802	249.754
				293.017	18.971		293.017	323.413		290.709	235.681
				294.946	20.7067		294.946	328.112		292.616	226.405
				296.874	22.2942		296.874	332.166		294.523	220.022
				298.803	23.6694		298.803	335.57		296.43	214.368
				300.731	24.5858		300.731	338.794		298.337	209.147
				302.66	25.2897		302.66	341.624		300.245	204.811
				304.588	26.0436		304.588	344.282		302.152	201.356
				306.517	26.8192		306.517	346.665		304.059	198.696
				308.445	27.4633		308.445	348.767		305.966	197.365
				310.374	27.8587		310.374	351.128		307.873	197.604
				312.302	28.403		312.302	353.51		309.78	198.097
				314.231	28.9711		314.231	355.092		311.687	197.427
				316.159	29.3966		316.159	356.699		313.594	196.007
				318.087	29.8532		318.087	358.641		315.501	194.997
				320.016	30.5123		320.016	360.602		317.408	195.389
				321.944	31.1146		321.944	362.181		319.315	198.531
				323.873	31.6962		323.873	363.887		321.223	204.788
				325.801	32.4065		325.801	365.693		323.13	212.788
				327.73	33.1049		327.73	367.324		325.037	221.422
				329.658	33.6065		329.658	368.766		326.944	230.194
				331.587	34.4522		331.587	369.681		328.851	237.449
				333.515	35.169		333.515	370.772		330.758	240.216
				335.444	35.8602		335.444	371.94		332.665	236.335
				337.372	36.6702		337.372	372.561		334.572	227.045
				339.301	37.5917		339.301	372.118		336.479	217.039
				341.229	38.1302		341.229	370.589		338.386	210.546
				343.158	38.3232		343.158	368.115		340.293	207.859
				345.086	38.0283		345.086	364.441		342.2	206.899
				347.014	37.1117		347.014	359.469		344.108	206.784
				348.943	35.7893		348.943	353.013		346.015	207.966
				350.871	34.3462		350.871	345.086		347.922	209.961
				352.8	32.323		352.8	336.005		349.829	211.048
				354.728	29.5759		354.728	325.946		351.736	209.899
				356.657	26.3534		356.657	314.489		353.643	206.841
				358.585	22.7711		358.585	301.821		355.55	204.174
				360.514	18.5654		360.514	288.115		357.457	204.449
				362.442	13.8476		362.442	274.012		359.364	207.491
				364.371	9.1056		364.371	259.859		361.271	210.372
				366.299	3.9969		366.299	245.094		363.178	210.689
				368.228	-1.5759		368.228	230.296		365.086	209.092
				370.156	-7.34492		370.156	216.283		366.993	208.363
				372.085	-13.2675		372.085	202.686		368.9	210.096
				374.013	-19.1558		374.013	189.521		370.807	212.822
				375.942	-24.6666		375.942	177.386		372.714	213.437
				377.87	-29.6969		377.87	166.722		374.621	210.016
				379.798	-34.4961		379.798	157.495		376.528	203.733
				381.727	-38.7247		381.727	149.444		378.435	197.909
				383.655	-42.4057		383.655	142.569		380.342	194.567
				385.584	-45.5678		385.584	136.965		382.249	193.03
				387.512	-48.4248		387.512	132.123		384.156	189.669
				389.441	-50.9242		389.441	127.689		386.064	186.45
				391.369	-53.1983		391.369	123.667		387.971	186.128
				393.298	-55.318		393.298	120.163		389.994	182.587
				395.226	-57.0256		395.226	117.317		391.785	180.495
				397.155	-58.3073		397.155	114.984		393.692	181.621
				399.083	-59.338		399.083	113.016		395.599	180.977
				401.012	-60.0643		401.012	119.886		397.506	180.334
				402.94	-60.5455		402.94	118.349		399.413	179.69
				404.868	-61.0923		404.868	120.105		401.32	181.621
				406.797	-61.6197		406.797	119.008		403.227	180.495
				408.725	-62.0849		408.725	114.838		405.134	181.782
				410.654	-62.4909		410.654	110.887		407.042	179.529
				412.582	-63.1746		412.582	106.936		408.949	178.724
				414.511	-63.9134		414.511	100.132		410.856	176.31
				416.439	-64.6463		416.439	98.8148		412.763	174.861
				418.368	-65.3964		420.723	91.3521		414.67	172.125
				420.296	-66.118		420.296	92.669		416.577	170.922
				422.225	-66.6965		422.225	91.3521		418.484	169.47
				424.153	-67.071		424.153	89.5961		420.391	172.053
				426.082	-67.4966		426.082	87.8402		422.298	176.399
				428.01	-67.8429		428.01	86.3038		424.205	179.071
				429.939	-68.0845		429.939	88.0597		426.112	178.418
				431.867	-68.3086		431.867	83.8894		428.02	175.947
				433.796	-68.7647		433.796	85.2063		429.927	174.345
				435.724	-69.382		435.724	83.4504		431.834	174.909
				437.652	-69.9257		437.652	84.6202		433.741	177.351
				439.581	-70.488		439.581	83.3876		435.648	180.748
				441.509	-70.852		441.509	79.4996		437.555	183.873
				443.438	-71.0232		443.438	80.9506		439.462	185.92
				445.366	-71.15		445.366	79.7528		441.369	186.38
				447.295	-71.3933		447.295	78.7565		443.276	184.455
				449.223	-71.7857		449.223	77.7929		445.183	180.784
				451.152	-72.1635		451.152	76.918		447.09	177.774
				453.08	-72.3392		453.08	76.2011		448.998	176.78
				455.009	-72.5445		455.009	75.4644		450.905	177.324
				456.937	-72.9012		456.937	74.7109		452.812	178.46
				458.866	-73.2087		458.866	73.9688		454.719	179.223
				460.794	-73.3527		460.794	72.9941		456.626	178.947
				462.723	-73.4859		462.723	71.7689		458.533	177.841
				464.651	-73.7235		464.651	70.6386		460.44	176.453
				466.579	-74.0052		466.579	69.5778		462.347	175.079
				468.508	-74.2073		468.508	68.5446		464.254	174.47
				470.436	-74.3953		470.436	67.7821		466.161	175.035
				472.365	-74.5486		472.365	67.1384		468.068	174.733
				474.293	-74.6456		474.293	66.5505		469.976	171.866
				476.222	-74.8639		476.222	65.7464		471.883	169.261
				478.15	-75.1868		478.15	64.7057		473.79	170.261
				480.079	-75.5969		480.079	63.8691		475.697	173.356
				482.007	-75.9052		482.007	63.2542		477.604	175.221
				483.936	-75.9922		483.936	62.7657		479.511	175.109
				485.864	-76.1105		485.864	62.2441		481.418	174.144
				487.793	-76.1731		487.793	61.5894		483.325	173.319
				489.721	-76.2614		489.721	61.0421		485.232	172.984
				491.649	-76.5374		491.649	60.5206		487.139	172.696
				493.578	-76.7124		493.578	60.1243		489.046	171.141
				495.506	-76.8849		495.506	59.8036		490.954	167.998
				497.435	-77.0139		497.435	59.6118		492.861	165.063
				499.363	-77.1383		499.363	59.1968		494.768	162.881
				501.292	-77.3615		501.292	58.4396		496.675	159.207
				503.22	-77.6046		503.22	57.6886		498.582	153.734
				505.149	-77.543		505.149	57.2311		500.489	150.056
				507.077	-77.5696		507.077	56.8612		502.396	150.418
				509.006	-77.8639		509.006	56.3512		504.303	152.413
				510.934	-78.1958		510.934	55.7042		506.21	152.718
				512.863	-78.4611		512.863	55.3423		508.117	151.545
				514.791	-78.664		514.791	54.9622		510.024	151.666
				516.72	-78.8649		516.72	54.4563		511.932	154.28
				518.648	-79.0336		518.648	53.7024		513.839	158.022
				520.577	-79.3396		520.577	52.9703		515.746	161.295
				522.505	-79.6407		522.505	52.4253		517.653	162.777
				524.433	-79.8872		524.433	52.175		519.56	160.856
				526.362	-80.0046		526.362	52.0978		521.467	156.056
				528.29	-79.8585		528.29	51.6678		523.374	152.623
				530.219	-79.66		530.219	51.1939		525.281	153.931
				532.147	-79.5076		532.147	50.946		527.188	157.71
				534.076	-79.3874		534.076	50.7668		529.095	159.558
				536.004	-79.414		536.004	50.6823		531.002	158.917
				537.933	-79.4594		537.933	50.6985		532.91	157.894
				539.861	-79.3025		539.861	50.7593		534.817	157.392
				541.79	-79.2826		541.79	50.678		536.724	157.345
				543.718	-79.3131		543.718	50.5009		538.631	157.443
				545.647	-79.3717		545.647	50.0828		540.538	156.721
				547.575	-79.5551		547.575	49.7176		542.445	155.288
				549.504	-79.6184		549.504	49.5769		544.352	155.181
				551.432	-79.5636		551.432	49.3355		546.259	157.405
				553.361	-79.7301		553.361	48.9055		548.166	160.542
				555.289	-79.9394		555.289	48.3733		550.073	162.975
				557.217	-80.0285		557.217	47.9513		551.98	164.093
				559.146	-80.1245		559.146	47.5585		553.888	163.877
				561.074	-80.3725		561.074	46.8684		555.795	162.839
				563.003	-80.74		563.003	46.4035		557.702	161.756
				564.931	-81.0862		564.931	46.2024		559.609	161.076
				566.86	-81.3627		566.86	45.9535		561.516	160.851
				568.788	-81.5778		568.788	45.5872		563.423	161.339
				570.717	-81.7559		570.717	45.0962		565.33	162.617
				572.645	-81.8839		572.645	44.5352		567.237	163.183
				574.574	-81.8114		574.574	43.9682		569.144	161.375
				576.502	-81.7967		576.502	43.5275		571.051	158.597
				578.431	-81.8744		578.431	43.0917		572.958	157.949
				580.359	-81.8251		580.359	42.77		574.866	159.562
				582.288	-81.7945		582.288	42.835		576.773	160.663
				584.216	-81.7155		584.216	42.8551		578.68	159.875
				586.144	-81.6573		586.144	42.6576		580.587	158.161
				588.073	-81.6824		588.073	42.4071		582.494	156.644
				590.001	-81.7483		590.001	42.0083		584.401	155.958
				591.93	-81.8001		591.93	41.5459		586.308	156.04
				593.858	-81.8663		593.858	41.56		588.215	155.626
				595.787	-81.8735		595.787	41.691		590.122	153.924
				597.715	-81.9732		597.715	41.6687		592.029	152.536
				599.644	-82.2173		599.644	41.425		593.936	153.375
				601.572	-82.4812		601.572	41.0082		595.844	155.454
				603.501	-82.5908		603.501	40.6444		597.751	156.508
				605.429	-82.7904		605.429	40.5162		599.658	156.339
				607.357	-82.9981		607.357	40.501		601.565	155.878
				609.286	-83.2709		609.286	40.3974		603.472	154.997
				611.215	-83.5288		611.215	40.0302		605.379	153.328
				613.143	-83.7242		613.143	39.5447		607.286	151.479
				615.071	-83.9947		615.071	39.0887		609.193	150.555
				617	-84.2631		617	38.7667		611.1	151.65
				618.928	-84.5252		618.928	38.5442		613.007	155.015
				620.857	-84.7022		620.857	38.2303		614.914	158.502
				622.785	-84.9438		622.785	37.7576		616.822	159.15
				624.714	-85.1439		624.714	37.3609		618.729	157.529
				626.642	-85.2009		626.642	37.3083		620.636	156.963
				628.571	-85.3609		628.571	37.4766		622.543	157.791
				630.499	-85.578		630.499	37.283		624.45	157.165
				632.428	-85.722		632.428	36.9572		626.357	154.668
				634.356	-85.8036		634.356	36.608		628.264	153.102
				636.284	-85.863		636.284	36.2921		630.171	153.976
				638.213	-85.9317		638.213	36.1448		632.078	155.812
				640.141	-86.0911		640.141	36.3645		633.985	156.698
				642.07	-86.1581		642.07	36.1177		635.892	157.003
				643.998	-86.398		643.998	35.5909		637.799	158.292
				645.927	-86.7621		645.927	34.9263		639.707	160.407
				647.855	-87.0507		647.855	34.4068		641.614	162.474
				649.784	-87.2086		649.784	34.215		643.521	164.879
				651.712	-87.3603		651.712	34.1027		645.428	167.629
				653.641	-87.3417		653.641	33.6887		647.335	169.587
				655.569	-87.3891		655.569	33.1345		649.242	170.484
				657.498	-87.367		657.498	32.5763		651.149	171.623
				659.426	-87.3437		659.426	31.9822		653.056	174.167
				661.355	-87.5144		661.355	31.3735		654.963	177.358
				663.283	-87.8872		663.283	30.9466		656.87	179.369
				665.212	-88.1255		665.212	30.5034		658.778	179.591
				667.14	-88.213		667.14	30.073		660.685	178.411
				669.068	-88.254		669.068	29.5272		662.592	175.478
				670.997	-88.3662		670.997	28.9765		664.499	170.304
				672.925	-88.562		672.925	28.5881		666.406	164.204
				674.854	-88.7455		674.854	28.2627		668.313	159.33
				676.782	-88.8903		676.782	27.5244		670.22	156.119
				678.711	-88.9175		678.711	27.091		672.127	153.931
				680.639	-88.9555		680.639	26.4596		674.034	152.575
				682.568	-89.0242		682.568	25.6866		675.941	151.564
				684.496	-89.1365		684.496	25.0768		677.848	150.23
				686.425	-89.3258		686.425	24.6428		679.755	148.99
				688.353	-89.4963		688.353	23.9004		681.663	148.801
				690.282	-89.8921		690.282	23.264		683.57	149.566
				692.21	-90.2648		692.21	22.808		685.477	150.237
				694.139	-90.5245		694.139	22.4894		687.384	150.334
				696.067	-90.7195		696.067	22.1462		689.291	150.033
				697.995	-90.8769		697.995	21.6285		691.198	149.448
				699.924	-90.9663		699.924	21.0248		693.105	149.392
				701.852	-90.9532		701.852	20.6567		695.012	151.07
				703.781	-90.9657		703.781	20.0799		696.919	154.17
				705.709	-91.1774		705.709	19.4569		698.826	157.364
				707.638	-91.4836		707.638	18.9661		700.734	159.527
				709.566	-91.7438		709.566	18.5838		702.641	159.262
				711.495	-91.8268		711.495	18.1287		704.548	156.534
				713.423	-91.8328		713.423	17.618		706.455	154.434
				715.352	-92.1212		715.352	17.0047		708.362	155.5
				717.28	-92.4809		717.28	16.3987		710.269	158.397
				719.209	-92.7208		719.209	15.858		712.176	160.902
				721.137	-92.8424		721.137	15.3119		714.083	162.373
				723.066	-93.0182		723.066	14.7025		715.99	162.453
				724.994	-93.2808		724.994	14.3513		717.897	161.483
				726.923	-93.6132		726.923	13.6555		719.804	161.163
				728.851	-93.8533		728.851	13.0233		721.711	162.022
				730.779	-94.0893		730.779	12.6627		723.619	162.638
				732.708	-94.3476		732.708	12.4768		725.526	161.976
				734.636	-94.6169		734.636	12.3452		727.433	160.229
				736.565	-94.9455		736.565	12.2604		729.34	158.688
				738.493	-95.1613		738.493	12.181		731.247	159.288
				740.422	-95.3001		740.422	11.8879		733.154	161.823
				742.35	-95.3833		742.35	11.6063		735.061	163.135
				744.279	-95.3704		744.279	11.6585		736.968	161.04
				746.207	-95.2483		746.207	11.8376		738.875	156.653
				748.136	-95.0821		748.136	11.78		740.782	152.468
				750.064	-95.0091		750.064	11.4308		742.69	150.135
				751.993	-95.0488		751.993	11.3985		744.597	149.753
				753.921	-94.978		753.921	11.2556		746.504	150.341
				755.85	-94.8537		755.85	11.0046		748.411	151.033
				757.778	-94.8132		757.778	10.8104		750.318	151.621
				759.706	-94.7827		759.706	10.6609		752.225	151.766
				761.635	-94.9958		761.635	10.3912		754.132	150.768
				763.563	-95.1037		763.563	10.0157		756.039	149.247
				765.492	-95.1582		765.492	9.70931		757.946	149.632
				767.42	-95.4936		767.42	9.25584		759.853	152.989
				769.349	-95.9248		769.349	9.25198		761.76	156.957
				771.277	-96.255		771.277	9.34396		763.667	158.957
				773.206	-96.4569		773.206	9.05071		765.575	159.466
				775.134	-96.6292		775.134	8.72974		767.482	160.12
				777.063	-96.6797		777.063	8.85696		769.389	160.969
				778.991	-96.8731		778.991	8.93034		771.296	161.227
				780.92	-97.1294		780.92	9.00427		773.203	160.691
				782.848	-97.2501		782.848	8.92567		775.11	160.056
				784.777	-97.2065		784.777	8.67537		777.017	160.776
				786.705	-97.259		786.705	8.44057		778.924	163.559
				788.633	-97.3326		788.633	8.58388		780.831	167.156
				790.562	-97.3951		790.562	8.87463		782.738	169.83
				792.49	-97.4155		792.49	8.68977		784.645	171.331
				794.419	-97.3804		794.419	8.23328		786.553	173.236
				796.347	-97.3766		796.347	8.25998		788.46	177.601
				798.276	-97.3556		798.276	8.44127		790.367	184.535
				800.204	-97.1029		800.204	8.05513		792.274	191.91
				802.133	-97.0174		802.133	7.62441		794.181	198.32
				804.061	-96.9122		804.061	7.59938		796.088	204.922
				805.99	-96.9902		805.99	7.19296		797.995	213.795
				807.918	-97.1008		807.918	6.67528		799.902	226.143
				809.847	-97.115		809.847	6.29871		801.809	242.579
				811.775	-97.1159		811.775	6.01714		803.716	263.798
				813.703	-97.2195		813.703	5.80034		805.623	290.739
				815.632	-97.1586		815.632	5.86462		807.531	323.568
				817.56	-96.9603		817.56	5.73286		809.438	359.142
				819.489	-96.8401		819.489	5.42129		811.345	391.193
				821.417	-96.8343		821.417	5.56163		813.252	413.67
				823.346	-96.8222		823.346	6.03792		815.159	421.218
				825.274	-97.0118		825.274	6.14543		817.066	409.649
				827.203	-97.0707		827.203	6.06117		818.973	380.893
				829.131	-97.022		829.131	5.78102		820.88	343.665
				831.06	-97.1358		831.06	5.5289		822.787	306.984
				832.988	-97.2776		832.988	5.59197		824.694	275.589
				834.917	-97.2539		834.917	5.54672		826.601	249.186
				836.845	-97.166		836.845	5.25652		828.509	224.949
				838.774	-97.0761		838.774	4.90198		830.416	202.569
				840.702	-97.0189		840.702	4.79422		832.323	184.476
				842.63	-97.1403		842.63	4.95818		834.23	171.82
				844.559	-96.9146		844.559	5.14386		836.137	163.676
				846.487	-96.8341		846.487	4.71179		838.044	158.397
				848.416	-97.0261		848.416	4.1731		839.951	154.422
				850.344	-97.1252		850.344	3.80589		841.858	151.154
				852.273	-97.4417		852.273	3.19809		843.765	148.33
				854.201	-97.725		854.201	2.86816		845.672	144.514
				856.13	-97.8286		856.13	2.72118		847.579	138.695
				858.058	-97.8883		858.058	2.89768		849.487	133.016
				859.987	-98.0701		859.987	3.22856		851.394	130.677
				861.915	-98.2522		861.915	3.34636		853.301	131.459
				863.844	-98.3592		863.844	3.57982		855.208	132.372
				865.772	-98.5535		865.772	3.90274		857.115	131.989
				867.701	-98.8372		867.701	4.30608		859.022	131.495
				869.629	-99.0165		869.629	4.79677		860.929	131.998
				871.558	-99.1861		871.558	4.75308		862.836	132.55
				873.486	-99.3957		873.486	4.58118		864.743	131.503
				875.414	-99.5683		875.414	4.39615		866.65	129.33
				877.343	-99.6611		877.343	4.26657		868.557	128.249
				879.271	-99.5841		879.271	4.23889		870.465	129.123
				881.2	-99.4738		881.2	4.02577		872.372	130.895
				883.128	-99.3821		883.128	3.85683		874.279	132.143
				885.057	-99.3497		885.057	3.88208		876.186	131.625
				886.985	-99.4035		886.985	3.91559		878.093	129.024
				888.914	-99.4655		888.914	3.80467		880	126.074
				890.842	-99.3051		890.842	3.52782		881.907	125.306
				892.771	-99.4031		892.771	2.86153		883.814	127.305
				894.699	-99.4547		894.699	2.41269		885.721	130.146
				896.628	-99.4026		896.628	2.20531		887.628	131.33
				898.556	-99.3707		898.556	1.90863		889.535	129.862
				900.485	-99.2798		900.485	1.79756		891.443	126.875
				902.413	-99.2697		902.413	1.85936		893.35	124.33
				904.341	-99.2215		904.341	2.22835		895.257	123.408
				906.27	-99.1447		906.27	2.43218		897.164	124.191
				908.198	-98.9975		908.198	2.40185		899.071	125.516
				910.127	-98.7863		910.127	2.69284		900.978	125.58
				912.055	-98.7973		912.055	2.91081		902.885	124.022
				913.984	-98.8143		913.984	3.14041		904.792	122.054
				915.912	-98.8165		915.912	3.205		906.699	120.15
				917.841	-98.9054		917.841	2.95787		908.606	117.428
				919.769	-98.9335		919.769	2.9299		910.513	113.623
				921.698	-98.8276		921.698	2.83229		912.421	110.636
				923.626	-98.7192		923.626	2.7813		914.328	110.776
				925.555	-98.6799		925.555	2.85651		916.235	113.696
				927.483	-98.695		927.483	2.86034		918.142	116.73
				929.412	-98.6614		929.412	2.81781		920.049	117.935
				931.34	-98.7108		931.34	2.72853		921.956	117.657
				933.268	-98.6952		933.268	2.65396		923.863	117.493
				935.197	-98.6309		935.197	2.57562		925.77	118.139
				937.125	-98.5907		937.125	2.61279		927.677	118.383
				939.054	-98.3909		939.054	2.96642		929.584	116.599
				940.982	-98.409		940.982	3.05269		931.491	113.504
				942.911	-98.3901		942.911	2.96056		933.399	112.184
				944.839	-98.3339		944.839	2.867		935.306	113.846
				946.768	-98.227		946.768	3.06041		937.213	115.759
				948.696	-98.2033		948.696	3.24217		939.12	115.539
				950.625	-98.0426		950.625	3.53146		941.027	114.551
				952.553	-97.887		952.553	3.76292		942.934	115.104
				954.482	-97.7975		954.482	4.05305		944.841	116.758
				956.41	-97.7254		956.41	4.43161		946.748	117.305
				958.338	-97.7271		958.338	4.48987		948.655	116.523
				960.267	-97.7161		960.267	4.42329		950.562	116.337
				962.195	-97.7696		962.195	4.16756		952.469	116.893
				964.124	-97.8073		964.124	4.08293		954.377	116.094
				966.052	-97.7847		966.052	4.04767		956.284	113.744
				967.981	-97.6977		967.981	3.927		958.191	112.251
				969.909	-97.7586		969.909	4.01225		960.098	112.908
				971.838	-97.7261		971.838	3.88341		962.005	115.003
				973.766	-97.735		973.766	4.26506		963.912	117.966
				975.695	-97.7591		975.695	4.47864		965.819	121.157
				977.623	-97.8409		977.623	4.34389		967.726	122.783
				979.552	-97.9132		979.552	4.35588		969.633	121.738
				981.48	-98.0323		981.48	4.6433		971.54	119.618
				983.409	-98.056		983.409	5.08081		973.447	119.14
				985.337	-97.992		985.337	5.58031		975.355	121.006
				987.265	-98.1859		987.265	5.75279		977.262	123.893
				989.194	-98.1913		989.194	6.06781		979.169	127.57
				991.122	-98.1333		991.122	6.57845		981.076	135.111
				993.051	-98.1454		993.051	6.95593		982.983	152.498
				994.979	-98.2076		994.979	7.00821		984.89	182.483
				996.908	-98.2154		996.908	7.00725		986.797	213.333
				998.836	-98.1983		998.836	7.31888		988.704	222.141
				1000.76	-98.1647		1000.76	7.53189		990.611	200.122
				1002.69	-98.131		1002.69	7.62448		992.518	164.292
				1004.62	-98.1966		1004.62	7.58873		994.425	136.09
				1006.55	-98.2638		1006.55	7.23735		996.333	121.557
				1008.48	-98.2601		1008.48	6.75195		998.24	115.654
				1010.41	-98.255		1010.41	6.43227		1000.15	112.844
				1012.34	-98.1977		1012.34	6.3313		1002.05	110.542
				1014.26	-98.1968		1014.26	6.2588		1003.96	108.115
				1016.19	-98.262		1016.19	6.30589		1005.87	105.325
				1018.12	-98.1614		1018.12	6.20161		1007.78	102.527
				1020.05	-98.1887		1020.05	6.5573		1009.68	100.975
				1021.98	-98.2245		1021.98	6.51639		1011.59	101.132
				1023.91	-98.2163		1023.91	6.47824		1013.5	101.748
				1025.84	-98.1835		1025.84	6.72588		1015.4	101.662
				1027.76	-98.1436		1027.76	7.16692		1017.31	101.207
				1029.69	-98.0538		1029.69	7.50504		1019.22	100.95
				1031.62	-98.0504		1031.62	8.11366		1021.12	100.656
				1033.55	-97.8245		1033.55	8.41014		1023.03	100.096
				1035.48	-97.6542		1035.48	8.62346		1024.94	99.711
				1037.41	-97.4901		1037.41	9.08197		1026.85	100.281
				1039.33	-97.3337		1039.33	9.60472		1028.75	101.684
				1041.26	-97.22		1041.26	10.0674		1030.66	102.579
				1043.19	-97.1204		1043.19	10.5992		1032.57	102.342
				1045.12	-96.9829		1045.12	11.3255		1034.47	101.677
				1047.05	-96.8014		1047.05	11.7028		1036.38	101.166
				1048.98	-96.7093		1048.98	11.7827		1038.29	101.028
				1050.9	-96.6842		1050.9	11.7962		1040.2	101.534
				1052.83	-96.5518		1052.83	11.8232		1042.1	102.574
				1054.76	-96.5233		1054.76	11.9052		1044.01	103.328
				1056.69	-96.6197		1056.69	12.1614		1045.92	102.896
				1058.62	-96.6853		1058.62	12.5334		1047.82	101.51
				1060.55	-96.6229		1060.55	12.6522		1049.73	100.223
				1062.48	-96.5665		1062.48	12.7984		1051.64	99.4344
				1064.4	-96.5026		1064.4	13.0685		1053.55	99.2157
				1066.33	-96.6659		1066.33	13.4163		1055.45	99.7699
				1068.26	-96.684		1068.26	13.7136		1057.36	100.667
				1070.19	-96.5656		1070.19	13.699		1059.27	101.34
				1072.12	-96.5028		1072.12	13.5985		1061.17	101.762
				1074.05	-96.5283		1074.05	13.6694		1063.08	101.842
				1075.97	-96.5362		1075.97	13.7831		1064.99	101.202
				1077.9	-96.4896		1077.9	14.0327		1066.89	99.4174
				1079.83	-96.2845		1079.83	14.1423		1068.8	96.7498
				1081.76	-96.3312		1081.76	14.4684		1070.71	94.8369
				1083.69	-96.3121		1083.69	14.9131		1072.62	95.0389
				1085.62	-96.2822		1085.62	15.3293		1074.52	96.5335
				1087.55	-96.3757		1087.55	15.6156		1076.43	97.6103
				1089.47	-96.4511		1089.47	15.9339		1078.34	97.6409
				1091.4	-96.3868		1091.4	16.4426		1080.24	96.9094
				1093.33	-96.5334		1093.33	16.7638		1082.15	95.8739
				1095.26	-96.6313		1095.26	16.9636		1084.06	95.0362
				1097.19	-96.6062		1097.19	17.1943		1085.97	94.6834
				1099.12	-96.4194		1099.12	17.8582		1087.87	94.5963
				1101.05	-96.3139		1101.05	18.5806		1089.78	94.4026
				1102.97	-96.415		1102.97	18.9552		1091.69	93.981
				1104.9	-96.5019		1104.9	19.1238		1093.59	93.409
				1106.83	-96.4507		1106.83	19.4226		1095.5	93.0089
				1108.76	-96.5494		1108.76	19.9317		1097.41	93.2799
				1110.69	-96.6064		1110.69	20.2788		1099.32	94.1993
				1112.62	-96.6996		1112.62	20.4814		1101.22	94.9637
				1114.54	-96.6001		1114.54	20.6417		1103.13	95.0959
				1116.47	-96.5591		1116.47	20.7005		1105.04	95.0754
				1118.4	-96.692		1118.4	20.8785		1106.94	95.1117
				1120.33	-96.8792		1120.33	21.1096		1108.85	94.4211
				1122.26	-97.0628		1122.26	21.1906		1110.76	92.5588
				1124.19	-97.2861		1124.19	21.239		1112.66	90.5211
				1126.12	-97.4623		1126.12	21.3679		1114.57	89.9457
				1128.04	-97.3716		1128.04	21.4747		1116.48	91.6007
				1129.97	-97.3923		1129.97	21.3991		1118.39	94.4761
				1131.9	-97.3825		1131.9	21.6644		1120.29	96.34
				1133.83	-97.5813		1133.83	22.0096		1122.2	95.88
				1135.76	-97.7439		1135.76	22.401		1124.11	94.163
				1137.69	-97.674		1137.69	22.7432		1126.01	93.3286
				1139.61	-97.5899		1139.61	23.0033		1127.92	94.007
				1141.54	-97.4363		1141.54	23.5183		1129.83	94.9722
				1143.47	-97.3722		1143.47	24.2337		1131.74	95.2387
				1145.4	-97.2868		1145.4	25.2275		1133.64	94.7907
				1147.33	-97.3719		1147.33	25.9635		1135.55	93.6632
				1149.26	-97.6062		1149.26	26.2414		1137.46	92.1393
				1151.18	-97.7437		1151.18	26.4376		1139.36	90.9067
				1153.11	-97.8079		1153.11	26.8966		1141.27	90.3085
				1155.04	-97.8698		1155.04	27.2956		1143.18	90.2462
				1156.97	-97.8975		1156.97	27.5176		1145.09	90.1995
				1158.9	-98.0323		1158.9	27.7716		1146.99	89.6437
				1160.83	-98.0495		1160.83	27.9121		1148.9	89.3294
				1162.76	-98.3472		1162.76	28.3546		1150.81	90.386
				1164.68	-98.6871		1164.68	28.6999		1152.71	91.7492
				1166.61	-98.9664		1166.61	28.932		1154.62	91.2726
				1168.54	-99.0926		1168.54	29.1457		1156.53	89.4746
				1170.47	-99.1376		1170.47	29.4135		1158.44	88.9093
				1172.4	-99.1059		1172.4	29.6476		1160.34	90.0898
				1174.33	-99.0462		1174.33	29.8772		1162.25	91.2662
				1176.26	-99.1622		1176.26	30.2774		1164.16	91.4434
				1178.18	-99.0691		1178.18	31.0892		1166.06	91.2307
				1180.11	-99.0874		1180.11	31.5799		1167.97	91.4545
				1182.04	-99.0296		1182.04	32.0272		1169.88	91.9017
				1183.97	-98.728		1183.97	32.3528		1171.78	91.707
				1185.9	-98.4331		1185.9	33.0418		1173.69	90.8678
				1187.83	-98.3386		1187.83	33.9654		1175.6	89.9557
				1189.76	-98.2544		1189.76	34.6998		1177.51	88.8399
				1191.68	-98.0266		1191.68	35.1871		1179.41	87.3624
				1193.61	-97.8018		1193.61	35.5527		1181.32	85.9736
				1195.54	-97.7611		1195.54	35.8411		1183.23	84.9039
				1197.47	-97.7004		1197.47	36.1311		1185.13	84.2234
				1199.4	-97.7322		1199.4	36.704		1187.04	84.314
				1201.33	-97.7055		1201.33	37.2076		1188.95	84.9826
				1203.25	-97.6944		1203.25	37.4137		1190.86	85.1709
				1205.18	-97.7017		1205.18	37.7215		1192.76	84.523
				1207.11	-97.6738		1207.11	38.3389		1194.67	83.8471
				1209.04	-97.9196		1209.04	39.1976		1196.58	83.5582
				1210.97	-97.9037		1210.97	39.6129		1198.48	83.3317
				1212.9	-97.7299		1212.9	40.1749		1200.39	83.1255
				1214.83	-97.6916		1214.83	40.7913		1202.3	83.215
				1216.75	-97.6983		1216.75	41.1399		1204.21	83.5744
				1218.68	-97.813		1218.68	41.1832		1206.11	83.7798
				1220.61	-97.821		1220.61	41.7462		1208.02	83.7926
				1222.54	-97.7372		1222.54	42.4181		1209.93	84.5271
				1224.47	-97.7796		1224.47	42.7784		1211.83	86.5328
				1226.39	-97.9091		1226.39	42.8363		1213.74	88.8019
				1228.32	-97.8987		1228.32	42.9444		1215.65	90.0088
				1230.25	-97.7101		1230.25	43.0425		1217.56	89.8192
				1232.18	-97.561		1232.18	43.372		1219.46	88.721
				1234.11	-97.6033		1234.11	43.936		1221.37	87.669
				1236.04	-97.7034		1236.04	44.3466		1223.28	87.3368
				1237.97	-97.6418		1237.97	44.4273		1225.18	87.2884
				1239.89	-97.6094		1239.89	44.5334		1227.09	86.761
				1241.82	-97.8598		1241.82	44.8834		1229	85.8945
				1243.75	-98.0721		1243.75	45.3173		1230.9	85.331
				1245.68	-98.1934		1245.68	45.6964		1232.81	85.3921
				1247.61	-98.1917		1247.61	45.977		1234.72	86.2689
				1249.54	-98.2124		1249.54	46.5889		1236.63	87.9558
				1251.46	-98.0915		1251.46	47.6467		1238.53	89.5091
				1253.39	-98.0412		1253.39	48.6716		1240.44	89.4744
				1255.32	-97.9465		1255.32	49.0697		1242.35	87.5273
				1257.25	-97.6208		1257.25	49.2521		1244.25	84.9262
				1259.18	-97.548		1259.18	49.6504		1246.16	83.1656
				1261.11	-97.6932		1261.11	50.0293		1248.07	82.7964
				1263.04	-97.6272		1263.04	50.2599		1249.98	83.558
				1264.96	-97.5183		1264.96	50.5448		1251.88	84.9115
				1266.89	-97.2975		1266.89	51.1683		1253.79	86.0567
				1268.82	-97.2017		1268.82	51.5619		1255.7	86.2132
				1270.75	-97.2299		1270.75	51.9933		1257.6	85.4553
				1272.68	-97.05		1272.68	52.6114		1259.51	84.3419
				1274.61	-96.7901		1274.61	53.4532		1261.42	82.8367
				1276.54	-96.5038		1276.54	54.0905		1263.33	80.9266
				1278.46	-96.503		1278.46	54.8584		1265.23	79.6224
				1280.39	-96.6486		1280.39	55.8934		1267.14	79.9366
				1282.32	-96.7717		1282.32	56.5807		1269.05	81.4612
				1284.25	-96.8547		1284.25	57.1481		1270.95	83.1954
				1286.18	-96.9982		1286.18	57.9649		1272.86	84.8967
				1288.11	-97.1448		1288.11	58.7347		1274.77	86.2137
				1290.04	-96.9947		1290.04	59.591		1276.67	86.0982
				1291.96	-96.8597		1291.96	60.1433		1278.58	84.4298
				1293.89	-96.7375		1293.89	61.1386		1280.49	82.6241
				1295.82	-96.6496		1295.82	62.1369		1282.4	81.9747
				1297.75	-96.6034		1297.75	62.7789		1284.3	82.2502
				1299.68	-96.7049		1299.68	63.1761		1286.21	82.2011
				1301.61	-96.7116		1301.61	63.2857		1288.12	81.2628
				1303.53	-96.7128		1303.53	63.591		1290.02	80.1596
				1305.46	-96.9557		1305.46	64.2797		1291.93	79.6867
				1307.39	-97.0029		1307.39	65.0159		1293.84	79.9666
				1309.32	-96.9266		1309.32	65.3237		1295.75	80.8103
				1311.25	-96.8557		1311.25	65.3163		1297.65	81.519
				1313.18	-96.5729		1313.18	65.4048		1299.56	81.2064
				1315.11	-96.5315		1315.11	65.6336		1301.47	80.2646
				1317.03	-96.4684		1317.03	66.0934		1303.37	80.0093
				1318.96	-96.3505		1318.96	66.6101		1305.28	80.8486
				1320.89	-96.2346		1320.89	67.1539		1307.19	82.0825
				1322.82	-96.1186		1322.82	67.5019		1309.1	82.8496
				1324.75	-96.2561		1324.75	67.9867		1311	82.8942
				1326.68	-96.2398		1326.68	68.4627		1312.91	82.7417
				1328.6	-96.1318		1328.6	68.9739		1314.82	83.0528
				1330.53	-96.1026		1330.53	69.5916		1316.72	84.2604
				1332.46	-95.9575		1332.46	70.0876		1318.63	86.0694
				1334.39	-95.557		1334.39	70.4535		1320.54	86.7914
				1336.32	-95.2814		1336.32	71.0347		1322.44	85.4032
				1338.25	-95.3162		1338.25	71.3097		1324.35	83.9538
				1340.17	-95.3207		1340.17	72.023		1326.26	84.7634
				1342.1	-95.5545		1342.1	72.4172		1328.17	86.599
				1344.03	-95.8208		1344.03	72.806		1330.07	87.1232
				1345.96	-95.8837		1345.96	73.3955		1331.98	86.8072
				1347.89	-95.9511		1347.89	73.8984		1333.89	86.9503
				1349.82	-95.9108		1349.82	74.637		1335.79	86.8881
				1351.75	-96.0606		1351.75	75.2767		1337.7	86.0539
				1353.67	-96.209		1353.67	75.6596		1339.61	85.5125
				1355.6	-96.289		1355.6	75.4934		1341.52	85.4998
				1357.53	-96.2546		1357.53	75.3217		1343.42	84.5142
				1359.46	-96.0937		1359.46	75.3489		1345.33	82.0884
				1361.39	-96.2467		1361.39	75.2668		1347.24	79.872
				1363.32	-96.3831		1363.32	75.1662		1349.14	79.1195
				1365.24	-96.4458		1365.24	74.9633		1351.05	78.9872
				1367.17	-96.2304		1367.17	74.8313		1352.96	78.0495
				1369.1	-95.9431		1369.1	74.7446		1354.87	76.3936
				1371.03	-95.751		1371.03	74.5524		1356.77	75.2547
				1372.96	-95.4416		1372.96	74.4854		1358.68	75.2954
				1374.89	-95.4229		1374.89	74.3781		1360.59	76.3675
				1376.82	-95.3347		1376.82	74.5371		1362.49	78.1791
				1378.74	-95.2928		1378.74	74.4999		1364.4	80.3542
				1380.67	-95.0729		1380.67	74.5292		1366.31	82.3545
				1382.6	-95.0799		1382.6	74.5952		1368.22	83.4224
				1384.53	-95.1469		1384.53	74.6643		1370.12	82.9079
				1386.46	-95.1618		1386.46	74.9309		1372.03	81.3263
				1388.39	-95.2293		1388.39	74.9692		1373.94	79.9552
				1390.32	-95.188		1390.32	75.0654		1375.84	78.8919
				1392.24	-95.0226		1392.24	75.3659		1377.75	77.5328
				1394.17	-94.8873		1394.17	75.5148		1379.66	76.5371
				1396.1	-94.8089		1396.1	75.8775		1381.56	76.7753
				1398.03	-95.0859		1398.03	76.0915		1383.47	77.2812
				1399.96	-95.0023		1399.96	76.2476		1385.38	76.5847
				1401.89	-95.0602		1401.89	76.0149		1387.29	75.319
				1403.81	-95.0836		1403.81	75.6409		1389.19	75.4781
				1405.74	-95.0974		1405.74	75.3446		1391.1	77.6819
				1407.67	-95.098		1407.67	74.8861		1393.01	80.4633
				1409.6	-95.092		1409.6	74.4635		1394.91	81.6116
				1411.53	-95.0627		1411.53	74.3995		1396.82	80.2775
				1413.46	-94.8796		1413.46	74.37		1398.73	77.7783
				1415.38	-94.8048		1415.38	74.1796		1400.64	75.6664
				1417.31	-94.8431		1417.31	74.1298		1402.54	74.44
				1419.24	-94.887		1419.24	74.1286		1404.45	74.53
				1421.17	-95.1197		1421.17	73.7522		1406.36	75.9951
				1423.1	-95.0586		1423.1	73.6636		1408.26	77.1316
				1425.03	-95.0438		1425.03	73.5653		1410.17	76.2464
				1426.96	-94.8585		1426.96	73.3467		1412.08	74.3893
				1428.88	-94.7203		1428.88	73.0849		1413.99	73.7273
				1430.81	-94.7638		1430.81	73.0077		1415.89	74.5429
				1432.74	-94.8111		1432.74	72.7633		1417.8	75.5075
				1434.67	-94.6637		1434.67	72.4881		1419.71	75.5603
				1436.6	-94.615		1436.6	72.631		1421.61	74.9474
				1438.53	-94.3848		1438.53	72.4557		1423.52	74.4077
				1440.45	-94.143		1440.45	72.2509		1425.43	73.8661
				1442.38	-94.0767		1442.38	72.2924		1427.34	73.4859
				1444.31	-94.0473		1444.31	72.2098		1429.24	74.4714
				1446.24	-93.8787		1446.24	71.7381		1431.15	76.707
				1448.17	-93.9674		1448.17	71.1751		1433.06	78.0385
				1450.1	-93.8795		1450.1	70.8471		1434.96	77.5456
				1452.03	-93.8657		1452.03	70.6884		1436.87	76.807
				1453.95	-94.0081		1453.95	70.3075		1438.78	77.0228
				1455.88	-94.3314		1455.88	69.98		1440.68	77.6644
				1457.81	-94.6458		1457.81	69.9802		1442.59	78.3003
				1459.74	-94.7097		1459.74	69.9617		1444.5	79.0087
				1461.67	-94.7671		1461.67	69.7146		1446.41	79.1666
				1463.6	-94.9717		1463.6	69.7678		1448.31	77.9872
				1465.53	-95.1997		1465.53	69.5863		1450.22	75.6949
				1467.45	-95.2811		1467.45	69.0357		1452.13	73.4693
				1469.38	-95.2832		1469.38	68.7884		1454.03	72.6667
				1471.31	-95.2398		1471.31	68.7772		1455.94	73.4848
				1473.24	-95.2866		1473.24	68.7576		1457.85	74.5763
				1475.17	-95.3187		1475.17	69.0165		1459.76	74.5484
				1477.1	-95.421		1477.1	69.1839		1461.66	73.2723
				1479.03	-95.4145		1479.03	68.9677		1463.57	71.8402
				1480.95	-95.3179		1480.95	68.8312		1465.48	71.3852
				1482.88	-95.3654		1482.88	68.9816		1467.38	71.7499
				1484.81	-95.2415		1484.81	68.9956		1469.29	71.8319
				1486.74	-95.1474		1486.74	69.3489		1471.2	71.1108
				1488.67	-95.2052		1488.67	69.5631		1473.11	70.2117
				1490.6	-95.2202		1490.6	69.6653		1475.01	69.9546
				1492.52	-95.2977		1492.52	69.9604		1476.92	70.4005
				1494.45	-95.1992		1494.45	70.281		1478.83	71.4648
				1496.38	-95.3057		1496.38	70.8716		1480.73	73.4983
				1498.31	-95.325		1498.31	71.3193		1482.64	75.8589
				1500.24	-95.2469		1500.24	71.5579		1484.55	76.5084
				1502.17	-95.1337		1502.17	72.0191		1486.45	74.8825
				1504.1	-94.9285		1504.1	72.8534		1488.36	73.0121
				1506.02	-94.6839		1506.02	73.5642		1490.27	72.2998
				1507.95	-94.5722		1507.95	73.8176		1492.18	72.0063
				1509.88	-94.5746		1509.88	74.188		1494.08	71.6898
				1511.81	-94.4413		1511.81	74.4799		1495.99	72.0805
				1513.74	-94.3076		1513.74	74.6213		1497.9	73.2763
				1515.66	-94.29		1515.66	75.2382		1499.8	74.4441
				1517.59	-94.4675		1517.59	75.7683		1501.71	75.2909
				1519.52	-94.5785		1519.52	76.2793		1503.62	76.1738
				1521.45	-94.736		1521.45	76.5575		1505.53	76.712
				1523.38	-94.9328		1523.38	76.6142		1507.43	75.8185
				1525.31	-95.1058		1525.31	76.7853		1509.34	73.4758
				1527.24	-95.3174		1527.24	77.3405		1511.25	71.099
				1529.16	-95.5655		1529.16	77.9895		1513.15	70.0398
				1531.09	-95.7623		1531.09	78.5224		1515.06	70.8619
				1533.02	-95.8311		1533.02	79.0837		1516.97	73.0717
				1534.95	-95.8297		1534.95	79.6594		1518.88	74.5832
				1536.88	-95.7626		1536.88	80.4545		1520.78	73.4899
				1538.81	-95.8123		1538.81	81.4998		1522.69	70.7265
				1540.73	-95.7564		1540.73	82.3974		1524.6	68.8246
				1542.66	-95.7279		1542.66	83.5458		1526.5	68.9222
				1544.59	-95.3244		1544.59	84.6452		1528.41	70.4816
				1546.52	-95.1046		1546.52	85.7813		1530.32	72.3302
				1548.45	-94.8897		1548.45	86.9034		1532.22	73.2828
				1550.38	-94.6322		1550.38	88.0524		1534.13	73.0373
				1552.31	-94.3698		1552.31	88.9472		1536.04	72.4785
				1554.23	-94.2049		1554.23	89.721		1537.95	72.2952
				1556.16	-94.1179		1556.16	90.7226		1539.85	72.1901
				1558.09	-94.0293		1558.09	91.866		1541.76	71.8373
				1560.02	-93.9195		1560.02	92.9296		1543.67	71.0112
				1561.95	-93.8741		1561.95	93.9902		1545.57	69.8055
				1563.88	-94.0837		1563.88	94.6253		1547.48	69.7514
				1565.81	-94.0476		1565.81	95.0999		1549.39	71.8675
				1567.73	-94.0175		1567.73	95.3288		1551.3	74.2111
				1569.66	-94.074		1569.66	95.6966		1553.2	74.5771
				1571.59	-94.1727		1571.59	96.0185		1555.11	73.4725
				1573.52	-94.3221		1573.52	95.9653		1557.02	71.9948
				1575.45	-94.3822		1575.45	95.8051		1558.92	69.9257
				1577.38	-94.3869		1577.38	95.8893		1560.83	67.6154
				1579.31	-94.2696		1579.31	96.0164		1562.74	66.3788
				1581.23	-94.2984		1581.23	95.7113		1564.65	66.3945
				1583.16	-94.5361		1583.16	95.1787		1566.55	66.8356
				1585.09	-94.7355		1585.09	94.4479		1568.46	67.4989
				1587.02	-94.7523		1587.02	93.4028		1570.37	68.6262
				1588.95	-94.6916		1588.95	92.2778		1572.27	69.8112
				1590.88	-94.7423		1590.88	91.1613		1574.18	70.2565
				1592.8	-94.9796		1592.8	89.8451		1576.09	69.9394
				1594.73	-95.0202		1594.73	88.2685		1578	69.6248
				1596.66	-95.1111		1596.66	86.6897		1579.9	69.8247
				1598.59	-95.2768		1598.59	84.7816		1581.81	70.1475
				1600.52	-95.4961		1600.52	82.5929		1583.72	69.7245
				1602.45	-95.8137		1602.45	80.4085		1585.62	68.5581
				1604.38	-95.8899		1604.38	78.4804		1587.53	67.5177
				1606.3	-95.9641		1606.3	76.6013		1589.44	66.5586
				1608.23	-96.1319		1608.23	74.3436		1591.34	64.9797
				1610.16	-96.326		1610.16	71.7789		1593.25	63.4113
				1612.09	-96.3017		1612.09	68.9997		1595.16	63.1048
				1614.02	-96.35		1614.02	66.2768		1597.07	63.8715
				1615.95	-96.5764		1615.95	63.716		1598.97	64.6872
				1617.87	-96.6599		1617.87	61.1423		1600.88	65.2181
				1619.8	-96.6602		1619.8	58.667		1602.79	65.8444
				1621.73	-96.5762		1621.73	56.416		1604.69	67.0969
				1623.66	-96.4761		1623.66	54.2455		1606.6	68.5278
				1625.59	-96.4416		1625.59	51.85		1608.51	68.5137
				1627.52	-96.5659		1627.52	49.1055		1610.42	66.6777
				1629.44	-96.4301		1629.44	46.5774		1612.32	64.85
				1631.37	-96.1745		1631.37	44.2977		1614.23	64.6428
				1633.3	-96.0786		1633.3	42.1287		1616.14	66.0242
				1635.23	-96.1021		1635.23	40.1257		1618.04	68.0125
				1637.16	-96.1445		1637.16	38.125		1619.95	69.3478
				1639.09	-96.3117		1639.09	36.4038		1621.86	69.2012
				1641.02	-96.454		1641.02	34.7316		1623.77	67.9583
				1642.94	-96.6165		1642.94	32.9046		1625.67	67.0794
				1644.87	-96.7516		1644.87	31.1262		1627.58	67.5999
				1646.8	-96.8334		1646.8	29.6362		1629.49	68.8431
				1648.73	-96.9794		1648.73	28.4657		1631.39	69.6313
				1650.66	-97.0316		1650.66	27.5352		1633.3	69.9627
				1652.59	-97.2178		1652.59	26.5081		1635.21	70.2844
				1654.52	-97.3681		1654.52	25.3616		1637.11	70.387
				1656.44	-97.5444		1656.44	24.3452		1639.02	69.9326
				1658.37	-97.8846		1658.37	23.2795		1640.93	69.2344
				1660.3	-98.364		1660.3	22.3578		1642.84	68.9883
				1662.23	-98.4531		1662.23	21.5412		1644.74	69.542
				1664.16	-98.4458		1664.16	20.7921		1646.65	70.5728
				1666.09	-98.5791		1666.09	20.2081		1648.56	71.2922
				1668.01	-98.7147		1668.01	19.2826		1650.46	70.9745
				1669.94	-98.7752		1669.94	18.3449		1652.37	69.3923
				1671.87	-99.0045		1671.87	17.5422		1654.28	67.2074
				1673.8	-99.0776		1673.8	16.8971		1656.19	65.7962
				1675.73	-98.8963		1675.73	16.5874		1658.09	65.6229
				1677.66	-98.877		1677.66	16.2792		1660	65.6269
				1679.59	-98.9666		1679.59	15.7622		1661.91	65.1767
				1681.51	-98.9493		1681.51	15.1612		1663.81	64.722
				1683.44	-98.8494		1683.44	14.5662		1665.72	64.3693
				1685.37	-98.7785		1685.37	14.1301		1667.63	64.3495
				1687.3	-98.6312		1687.3	13.4838		1669.54	65.6469
				1689.23	-98.5258		1689.23	12.7392		1671.44	67.7667
				1691.16	-98.4369		1691.16	12.2244		1673.35	68.6519
				1693.08	-98.3551		1693.08	11.5583		1675.26	67.9729
				1695.01	-98.5357		1695.01	11.0508		1677.16	67.125
				1696.94	-98.546		1696.94	10.2895		1679.07	66.5555
				1698.87	-98.5036		1698.87	9.89058		1680.98	65.7621
				1700.8	-98.4931		1700.8	9.36943		1682.89	64.7965
				1702.73	-98.5647		1702.73	8.86758		1684.79	64.1802
				1704.65	-98.7141		1704.65	8.48737		1686.7	63.8945
				1706.58	-98.7604		1706.58	8.23842		1688.61	63.6572
				1708.51	-98.6253		1708.51	7.9762		1690.51	63.9094
				1710.44	-98.6995		1710.44	7.81532		1692.42	64.9764
				1712.37	-98.8		1712.37	7.6906		1694.33	65.605
				1714.3	-98.8532		1714.3	7.24431		1696.23	64.3162
				1716.23	-98.8693		1716.23	6.8894		1698.14	62.0324
				1718.15	-98.9741		1718.15	6.88968		1700.05	61.1428
				1720.08	-98.9354		1720.08	7.24881		1701.96	61.9495
				1722.01	-98.8219		1722.01	7.35234		1703.86	62.4901
				1723.94	-98.8604		1723.94	7.13356		1705.77	61.9367
				1725.87	-98.7563		1725.87	7.23129		1707.68	61.6175
				1727.8	-98.6928		1727.8	7.23703		1709.58	62.4326
				1729.72	-98.7283		1729.72	7.18402		1711.49	63.3305
				1731.65	-98.9028		1731.65	7.05776		1713.4	62.8939
				1733.58	-98.9999		1733.58	7.08202		1715.31	61.3556
				1735.51	-99.1094		1735.51	6.97533		1717.21	60.3741
				1737.44	-99.2192		1737.44	6.97199		1719.12	61.1481
				1739.37	-99.3661		1739.37	6.97972		1721.03	63.4237
				1741.3	-99.6581		1741.3	6.91768		1722.93	66.1714
				1743.22	-99.6331		1743.22	6.62117		1724.84	68.2204
				1745.15	-99.7966		1745.15	6.72807		1726.75	68.5057
				1747.08	-99.8444		1747.08	6.59985		1728.66	67.0367
				1749.01	-99.9153		1749.01	6.68434		1730.56	65.1081
				1750.94	-100		1750.94	6.58939		1732.47	63.7701
				1752.87	-99.9923		1752.87	6.29247		1734.38	63.0126
				1754.8	-99.8965		1754.8	6.18889		1736.28	62.3955
				1756.72	-99.6873		1756.72	5.95685		1738.19	61.7446
				1758.65	-99.5272		1758.65	5.38907		1740.1	61.3794
				1760.58	-99.4462		1760.58	4.93271		1742	61.5886
				1762.51	-99.3797		1762.51	4.6707		1743.91	62.0236
				1764.44	-99.2633		1764.44	4.63432		1745.82	62.1215
				1766.37	-99.0676		1766.37	4.54182		1747.73	61.9593
				1768.3	-98.8694		1768.3	4.19551		1749.63	62.1819
				1770.22	-98.8658		1770.22	4.12747		1751.54	63.1554
				1772.15	-98.9		1772.15	4.13161		1753.45	64.4243
				1774.08	-98.8607		1774.08	3.85931		1755.35	64.7066
				1776.01	-98.9293		1776.01	3.86362		1757.26	63.0856
				1777.94	-98.9845		1777.94	3.93564		1759.17	60.6067
				1779.87	-98.9859		1779.87	4.30141		1761.08	59.1108
				1781.79	-99.0389		1781.79	4.36664		1762.98	59.1006
				1783.72	-99.2559		1783.72	4.44801		1764.89	60.2409
				1785.65	-99.4903		1785.65	4.51378		1766.8	62.0355
				1787.58	-99.6504		1787.58	4.38557		1768.7	63.442
				1789.51	-99.7076		1789.51	4.42313		1770.61	63.8753
				1791.44	-99.7691		1791.44	4.47972		1772.52	64.116
				1793.37	-99.6131		1793.37	4.45711		1774.43	64.6911
				1795.29	-99.583		1795.29	4.39186		1776.33	64.6777
				1797.22	-99.5718		1797.22	4.21498		1778.24	63.653
				1799.15	-99.5075		1799.15	4.26013		1780.15	62.8907
				1801.08	-99.434		1801.08	4.40949		1782.05	62.8749
				1803.01	-99.2851		1803.01	4.11984		1783.96	62.3288
				1804.93	-99.1958		1804.93	3.97377		1785.87	60.9361
				1806.86	-99.2073		1806.86	4.10442		1787.78	59.743
				1808.79	-99.1129		1808.79	3.86772		1789.68	59.1126
				1810.72	-98.9565		1810.72	3.9393		1791.59	58.8487
				1812.65	-98.6407		1812.65	4.19946		1793.5	58.7527
				1814.58	-98.4997		1814.58	4.07854		1795.4	58.2545
				1816.51	-98.4001		1816.51	4.19391		1797.31	57.171
				1818.43	-98.2866		1818.43	4.00122		1799.22	56.378
				1820.36	-98.0814		1820.36	4.0027		1801.12	56.8211
				1822.29	-98.1724		1822.29	4.26762		1803.03	58.4276
				1824.22	-98.1966		1824.22	4.28284		1804.94	60.3483
				1826.15	-98.059		1826.15	4.19215		1806.85	61.8601
				1828.08	-97.9548		1828.08	3.90724		1808.75	62.4775
				1830.01	-98.0792		1830.01	3.75435		1810.66	61.726
				1831.93	-98.1659		1831.93	3.69775		1812.57	60.033
				1833.86	-98.1407		1833.86	3.52197		1814.47	59.0963
				1835.79	-98.1153		1835.79	3.36165		1816.38	60.0972
				1837.72	-98.0879		1837.72	3.55208		1818.29	62.3368
				1839.65	-98.1865		1839.65	3.8027		1820.2	63.9715
				1841.58	-98.4024		1841.58	3.94562		1822.1	63.5175
				1843.51	-98.6062		1843.51	3.94276		1824.01	61.0261
				1845.43	-98.765		1845.43	3.75932		1825.92	58.0652
				1847.36	-98.8661		1847.36	3.59738		1827.82	56.608
				1849.29	-99.0204		1849.29	3.43915		1829.73	57.6422
				1851.22	-99.2243		1851.22	3.44615		1831.64	60.085
				1853.15	-99.2789		1853.15	3.43265		1833.55	61.6863
				1855.08	-99.1597		1855.08	3.46629		1835.45	61.6125
				1857	-99.122		1857	3.85149		1837.36	61.0311
				1858.93	-98.8195		1858.93	3.80572		1839.27	60.9774
				1860.86	-98.5978		1860.86	3.63927		1841.17	61.089
				1862.79	-98.4548		1862.79	3.94606		1843.08	60.7721
				1864.72	-98.4274		1864.72	4.18939		1844.99	60.2872
				1866.65	-98.507		1866.65	4.426		1846.89	60.1131
				1868.58	-98.5016		1868.58	4.58855		1848.8	60.3079
				1870.5	-98.2947		1870.5	4.73772		1850.71	60.7535
				1872.43	-98.2088		1872.43	4.89951		1852.62	61.118
				1874.36	-98.3242		1874.36	4.92465		1854.52	61.1213
				1876.29	-98.4139		1876.29	4.9268		1856.43	61.2525
				1878.22	-98.3829		1878.22	5.02916		1858.34	61.9604
				1880.15	-98.1823		1880.15	5.11473		1860.24	62.5789
				1882.07	-98.1251		1882.07	5.28392		1862.15	62.3017
				1884	-98.2209		1884	5.46258		1864.06	61.254
				1885.93	-98.3798		1885.93	5.28708		1865.97	60.0566
				1887.86	-98.5774		1887.86	5.11601		1867.87	59.1914
				1889.79	-98.6796		1889.79	4.79776		1869.78	58.6897
				1891.72	-98.7477		1891.72	4.38931		1871.69	58.1849
				1893.64	-98.8377		1893.64	4.34029		1873.59	57.684
				1895.57	-98.9787		1895.57	4.34116		1875.5	57.8448
				1897.5	-99.0171		1897.5	4.32034		1877.41	58.8495
				1899.43	-98.985		1899.43	4.44168		1879.32	59.6943
				1901.36	-99.0669		1901.36	4.40617		1881.22	59.4075
				1903.29	-99.0836		1903.29	4.03983		1883.13	58.2879
				1905.22	-98.9417		1905.22	3.81265		1885.04	57.2493
				1907.14	-98.9842		1907.14	4.15079		1886.94	56.8579
				1909.07	-99.1602		1909.07	4.3803		1888.85	57.2243
				1911	-99.3382		1911	4.34987		1890.76	57.9145
				1912.93	-99.5266		1912.93	4.14093		1892.66	58.2956
				1914.86	-99.5634		1914.86	4.03072		1894.57	58.1205
				1916.79	-99.2885		1916.79	4.17612		1896.48	57.358
				1918.71	-99.3174		1918.71	3.86925		1898.39	56.2225
				1920.64	-99.3267		1920.64	3.99077		1900.29	55.4896
				1922.57	-99.2712		1922.57	4.16315		1902.2	56.0205
				1924.5	-99.1361		1924.5	4.19759		1904.11	57.8234
				1926.43	-98.9932		1926.43	4.1086		1906.01	59.4466
				1928.36	-98.9683		1928.36	3.8092		1907.92	59.2307
				1930.29	-98.9904		1930.29	3.3381		1909.83	57.8087
				1932.21	-99.0062		1932.21	3.05356		1911.74	57.2847
				1934.14	-98.9989		1934.14	3.00824		1913.64	58.0332
				1936.07	-98.9617		1936.07	2.76233		1915.55	59.0349
				1938	-99.0693		1938	2.67528		1917.46	60.0689
				1939.93	-99.0583		1939.93	2.84787		1919.36	61.3785
				1941.86	-99.0149		1941.86	2.65387		1921.27	62.6938
				1943.79	-98.9998		1943.79	2.39754		1923.18	63.3667
				1945.71	-98.99		1945.71	2.12582		1925.09	62.9127
				1947.64	-99.022		1947.64	1.75906		1926.99	61.9033
				1949.57	-98.9638		1949.57	1.58312		1928.9	61.6071
				1951.5	-99.0262		1951.5	1.65961		1930.81	62.0661
				1953.43	-99.0775		1953.43	1.89545		1932.71	62.2916
				1955.36	-98.9937		1955.36	1.97867		1934.62	62.0088
				1957.28	-98.9323		1957.28	1.80005		1936.53	61.2731
				1959.21	-98.8319		1959.21	1.85809		1938.44	60.0701
				1961.14	-98.6248		1961.14	2.31583		1940.34	59.0536
				1963.07	-98.38		1963.07	2.71509		1942.25	58.8115
				1965	-98.473		1965	2.96773		1944.16	58.9146
				1966.93	-98.5068		1966.93	3.68289		1946.06	58.5288
				1968.86	-98.4669		1968.86	3.68912		1947.97	57.763
				1970.78	-98.3345		1970.78	3.71326		1949.88	57.8506
				1972.71	-98.3222		1972.71	3.93164		1951.78	58.9727
				1974.64	-98.4595		1974.64	3.7612		1953.69	59.6732
				1976.57	-98.6157		1976.57	3.68674		1955.6	59.509
				1978.5	-98.7536		1978.5	3.85419		1957.51	59.456
				1980.43	-98.8473		1980.43	3.95454		1959.41	59.8651
				1982.35	-98.9494		1982.35	3.93926		1961.32	60.1275
				1984.28	-98.9927		1984.28	4.06027		1963.23	59.4994
				1986.21	-98.8092		1986.21	4.04013		1965.13	58.2536
				1988.14	-98.6205		1988.14	3.69978		1967.04	58.291
				1990.07	-98.445		1990.07	3.60144		1968.95	60.7276
				1992	-98.3049		1992	3.5435		1970.86	63.623
				1993.92	-98.1828		1993.92	3.45673		1972.76	64.4264
				1995.85	-98.1394		1995.85	3.56424		1974.67	63.0804
				1997.78	-98.0437		1997.78	3.71744		1976.58	61.2359
				1999.71	-97.8055		1999.71	3.59609		1978.48	60.2608
				2001.64	-97.7178		2001.64	3.75827		1980.39	60.467
				2003.57	-97.7441		2003.57	3.56917		1982.3	61.2072
				2005.5	-97.8618		2005.5	3.61646		1984.21	61.7242
				2007.42	-97.953		2007.42	3.79794		1986.11	61.8407
				2009.35	-97.957		2009.35	3.76004		1988.02	61.6044
				2011.28	-97.9267		2011.28	3.69385		1989.93	60.6374
				2013.21	-97.8992		2013.21	3.81293		1991.83	58.5218
				2015.14	-97.9002		2015.14	3.85754		1993.74	55.8854
				2017.07	-98.0168		2017.07	3.77583		1995.65	54.099
				2018.99	-98.2081		2018.99	3.7011		1997.56	53.6886
				2020.92	-98.3957		2020.92	3.44785		1999.46	53.9322
				2022.85	-98.4846		2022.85	3.54581		2001.37	54.3144
				2024.78	-98.7366		2024.78	3.31422		2003.28	55.3946
				2026.71	-98.7713		2026.71	3.2336		2005.18	57.0744
				2028.64	-98.7699		2028.64	3.03587		2007.09	57.6404
				2030.57	-98.7375		2030.57	3.187		2009	56.6525
				2032.49	-98.5969		2032.49	3.14358		2010.9	56.257
				2034.42	-98.5101		2034.42	3.07838		2012.81	57.6483
				2036.35	-98.3831		2036.35	3.03677		2014.72	59.304
				2038.28	-98.2279		2038.28	3.02318		2016.63	59.8572
				2040.21	-98.2326		2040.21	3.11713		2018.53	59.8774
				2042.14	-98.3835		2042.14	3.14587		2020.44	60.4124
				2044.07	-98.2805		2044.07	2.92618		2022.35	61.6975
				2045.99	-98.207		2045.99	2.52657		2024.25	63.0358
				2047.92	-98.4416		2047.92	2.7231		2026.16	63.2267
				2049.85	-98.5447		2049.85	2.62622		2028.07	61.8638
				2051.78	-98.6669		2051.78	2.53645		2029.98	59.8926
				2053.71	-98.5791		2053.71	2.34605		2031.88	58.5052
				2055.64	-98.3393		2055.64	2.35879		2033.79	58.2897
				2057.56	-98.2646		2057.56	2.30241		2035.7	59.0153
				2059.49	-98.2141		2059.49	2.26103		2037.6	59.7269
				2061.42	-98.1431		2061.42	2.18941		2039.51	59.7903
				2063.35	-98.0285		2063.35	1.8857		2041.42	59.527
				2065.28	-97.8687		2065.28	1.78857		2043.33	59.4068
				2067.21	-97.8544		2067.21	1.81778		2045.23	59.6449
				2069.14	-97.7214		2069.14	1.8746		2047.14	60.6094
				2071.06	-97.6504		2071.06	1.67728		2049.05	62.2416
				2072.99	-97.5506		2072.99	1.75797		2050.95	63.3135
				2074.92	-97.5677		2074.92	1.75133		2052.86	62.8488
				2076.85	-97.5362		2076.85	2.09657		2054.77	61.6656
				2078.78	-97.5421		2078.78	2.17001		2056.67	61.1292
				2080.71	-97.602		2080.71	2.32088		2058.58	61.5362
				2082.64	-97.5771		2082.64	2.38698		2060.49	62.2244
				2084.56	-97.7018		2084.56	2.41508		2062.4	62.1696
				2086.49	-97.8513		2086.49	2.38068		2064.3	60.9847
				2088.42	-97.8893		2088.42	2.23747		2066.21	59.5267
				2090.35	-97.8922		2090.35	2.43279		2068.12	58.6852
				2092.28	-98.0135		2092.28	2.60368		2070.02	58.3843
				2094.2	-98.232		2094.2	2.63467		2071.93	58.3481
				2096.13	-98.3725		2096.13	2.62576		2073.84	58.4928
				2098.06	-98.464		2098.06	2.55966		2075.75	58.5194
				2099.99	-98.3257		2099.99	2.48007		2077.65	58.3957
				2101.92	-98.2824		2101.92	2.53545		2079.56	58.4473
				2103.85	-98.3128		2103.85	2.52039		2081.47	58.7204
				2105.78	-98.2483		2105.78	2.64513		2083.37	59.4774
				2107.7	-98.1509		2107.7	2.60104		2085.28	60.8088
				2109.63	-97.9319		2109.63	2.65301		2087.19	61.4515
				2111.56	-97.8153		2111.56	2.7307		2089.1	60.489
				2113.49	-97.7804		2113.49	2.81323		2091	58.9008
				2115.42	-97.6217		2115.42	2.79188		2092.91	57.7698
				2117.35	-97.5903		2117.35	2.68613		2094.82	57.1334
				2119.28	-97.7234		2119.28	2.66034		2096.72	56.8041
				2121.2	-97.7511		2121.2	2.75285		2098.63	56.7366
				2123.13	-97.6324		2123.13	2.8644		2100.54	57.0846
				2125.06	-97.588		2125.06	3.07297		2102.45	57.9371
				2126.99	-97.6758		2126.99	3.40277		2104.35	58.4444
				2128.92	-97.7717		2128.92	3.45703		2106.26	57.5874
				2130.85	-97.7807		2130.85	3.66531		2108.17	56.0789
				2132.78	-97.7697		2132.78	3.9391		2110.07	55.5969
				2134.7	-97.9233		2134.7	3.73975		2111.98	56.512
				2136.63	-98.1462		2136.63	3.6881		2113.89	57.8802
				2138.56	-98.328		2138.56	3.5368		2115.79	58.9131
				2140.49	-98.2934		2140.49	3.58133		2117.7	59.7433
				2142.42	-98.2887		2142.42	3.68614		2119.61	60.9557
				2144.34	-98.3407		2144.34	3.47424		2121.52	62.303
				2146.27	-98.3565		2146.27	3.105		2123.42	62.672
				2148.2	-98.3213		2148.2	2.8363		2125.33	61.7612
				2150.13	-98.1719		2150.13	2.62468		2127.24	60.6356
				2152.06	-98.1097		2152.06	2.433		2129.14	60.4686
				2153.99	-97.9777		2153.99	2.21719		2131.05	61.2628
				2155.92	-97.7556		2155.92	2.09287		2132.96	61.5217
				2157.84	-97.6268		2157.84	1.8631		2134.87	59.9292
				2159.77	-97.6151		2159.77	1.53198		2136.77	57.5893
				2161.7	-97.5192		2161.7	1.61894		2138.68	56.8445
				2163.63	-97.4033		2163.63	1.84964		2140.59	58.1804
				2165.56	-97.3674		2165.56	2.19942		2142.49	60.0709
				2167.49	-97.3269		2167.49	2.52422		2144.4	60.9794
				2169.42	-97.2415		2169.42	3.00148		2146.31	60.4666
				2171.34	-97.3183		2171.34	3.55872		2148.22	59.3453
				2173.27	-97.4913		2173.27	3.95836		2150.12	58.7665
				2175.2	-97.5689		2175.2	4.32315		2152.03	58.7878
				2177.13	-97.5778		2177.13	4.79474		2153.94	58.8545
				2179.06	-97.6223		2179.06	4.65724		2155.84	59.116
				2180.99	-97.8001		2180.99	4.14796		2157.75	59.8773
				2182.91	-97.8454		2182.91	4.3873		2159.66	60.6742
				2184.84	-97.7452		2184.84	4.55139		2161.56	60.8477
				2186.77	-97.6118		2186.77	4.60031		2163.47	60.4661
				2188.7	-97.6592		2188.7	4.21904		2165.38	60.0924
				2190.63	-97.7419		2190.63	4.01344		2167.29	59.8108
				2192.56	-97.638		2192.56	3.83499		2169.19	59.2169
				2194.49	-97.565		2194.49	3.65646		2171.1	58.3445
				2196.41	-97.6055		2196.41	3.66075		2173.01	57.8842
				2198.34	-97.5297		2198.34	3.80399		2174.91	58.4618
				2200.27	-97.3038		2200.27	3.86174		2176.82	59.8816
				2202.2	-97.2072		2202.2	3.82082		2178.73	61.2222
				2204.13	-97.1218		2204.13	4.08615		2180.64	61.8296
				2206.06	-97.2435		2206.06	4.20303		2182.54	61.7512
				2207.99	-97.3232		2207.99	4.81809		2184.45	61.2349
				2209.91	-97.2606		2209.91	5.40082		2186.36	60.579
				2211.84	-97.3007		2211.84	5.64796		2188.26	60.2021
				2213.77	-97.418		2213.77	5.76326		2190.17	60.212
				2215.7	-97.3486		2215.7	5.66057		2192.08	60.2653
				2217.63	-97.3041		2217.63	5.78261		2193.99	60.1073
				2219.56	-97.3342		2219.56	5.88641		2195.89	59.7931
				2221.48	-97.1793		2221.48	5.83546		2197.8	59.2697
				2223.41	-96.9202		2223.41	5.34993		2199.71	58.4098
				2225.34	-96.7793		2225.34	4.8141		2201.61	57.5918
				2227.27	-96.7517		2227.27	4.7636		2203.52	57.4923
				2229.2	-96.5614		2229.2	4.68716		2205.43	58.2897
				2231.13	-96.4938		2231.13	4.26119		2207.34	59.3957
				2233.05	-96.6092		2233.05	4.20128		2209.24	59.7456
				2234.98	-96.6313		2234.98	3.9919		2211.15	58.7618
				2236.91	-96.6621		2236.91	4.00722		2213.06	57.3381
				2238.84	-96.6912		2238.84	3.87048		2214.96	56.9992
				2240.77	-96.7555		2240.77	3.79816		2216.87	57.9491
				2242.7	-96.814		2242.7	3.91591		2218.78	58.9083
				2244.63	-96.6629		2244.63	4.07892		2220.68	58.795
				2246.55	-96.7208		2246.55	4.23415		2222.59	57.7197
				2248.48	-96.9096		2248.48	4.35841		2224.5	56.5554
				2250.41	-97.0278		2250.41	4.48538		2226.41	56.1288
				2252.34	-97.2606		2252.34	4.50781		2228.31	56.6098
				2254.27	-97.2376		2254.27	4.61975		2230.22	57.5108
				2256.2	-97.1026		2256.2	4.54152		2232.13	58.2623
				2258.12	-97.1652		2258.12	4.34155		2234.03	58.4481
				2260.05	-97.2101		2260.05	4.22707		2235.94	57.742
				2261.98	-97.2271		2261.98	4.09012		2237.85	56.3394
				2263.91	-97.334		2263.91	4.3587		2239.76	55.1752
				2265.84	-97.4424		2265.84	4.23476		2241.66	54.9084
				2267.77	-97.2245		2267.77	4.07742		2243.57	55.2006
				2269.7	-96.9915		2269.7	4.19507		2245.48	55.7466
				2271.62	-97.0119		2271.62	4.39822		2247.38	56.8401
				2273.55	-97.0616		2273.55	4.4089		2249.29	58.2574
				2275.48	-97.0856		2275.48	4.07233		2251.2	59.0205
				2277.41	-97.2556		2277.41	3.77286		2253.11	58.629
				2279.34	-97.4234		2279.34	3.89297		2255.01	57.5983
				2281.27	-97.2917		2281.27	4.10603		2256.92	56.7332
				2283.2	-97.1141		2283.2	4.39084		2258.83	56.3951
				2285.12	-97.0195		2285.12	4.47214		2260.73	56.4181
				2287.05	-96.9669		2287.05	4.38596		2262.64	56.3383
				2288.98	-97.0325		2288.98	4.35553		2264.55	55.9798
				2290.91	-96.8453		2290.91	4.35342		2266.45	55.7381
				2292.84	-96.7284		2292.84	4.15347		2268.36	55.8419
				2294.77	-96.6985		2294.77	3.88326		2270.27	56.0132
				2296.69	-96.607		2296.69	4.01268		2272.18	56.035
				2298.62	-96.5231		2298.62	4.12839		2274.08	56.0233
				2300.55	-96.4833		2300.55	4.05655		2275.99	56.1555
				2302.48	-96.5278		2302.48	4.3817		2277.9	56.3213
				2304.41	-96.5421		2304.41	4.74519		2279.8	56.4808
				2306.34	-96.5737		2306.34	4.5623		2281.71	57.0949
				2308.26	-96.6016		2308.26	4.70004		2283.62	58.0862
				2310.19	-96.6194		2310.19	4.78372		2285.53	58.4079
				2312.12	-96.5736		2312.12	5.01308		2287.43	57.8627
				2314.05	-96.4124		2314.05	5.55396		2289.34	57.61
				2315.98	-96.4572		2315.98	5.98724		2291.25	58.1422
				2317.91	-96.621		2317.91	5.98848		2293.15	58.6062
				2319.84	-96.7648		2319.84	6.02972		2295.06	58.4447
				2321.76	-96.9787		2321.76	6.26573		2296.97	58.1953
				2323.69	-97.1732		2323.69	6.65495		2298.88	58.3006
				2325.62	-97.1022		2325.62	7.24918		2300.78	58.1823
				2327.55	-96.899		2327.55	7.82584		2302.69	57.2034
				2329.48	-96.8536		2329.48	8.13246		2304.6	55.9065
				2331.41	-96.8251		2331.41	7.99701		2306.5	55.3119
				2333.34	-96.9263		2333.34	7.7881		2308.41	55.6087
				2335.26	-96.939		2335.26	7.96989		2310.32	56.4956
				2337.19	-96.7891		2337.19	8.26671		2312.22	57.7721
				2339.12	-96.7257		2339.12	8.22353		2314.13	58.9357
				2341.05	-96.8644		2341.05	8.36389		2316.04	59.1319
				2342.98	-96.8532		2342.98	8.66469		2317.95	57.8324
				2344.91	-96.8269		2344.91	8.49246		2319.85	55.8813
				2346.83	-96.8885		2346.83	8.22124		2321.76	55.5639
				2348.76	-96.9415		2348.76	8.08324		2323.67	57.9475
				2350.69	-96.8677		2350.69	7.79175		2325.57	60.9466
				2352.62	-96.841		2352.62	7.30081		2327.48	61.9843
				2354.55	-96.901		2354.55	7.233		2329.39	61.1344
				2356.48	-96.9639		2356.48	7.14836		2331.3	60.0956
				2358.41	-96.8842		2358.41	7.12761		2333.2	59.5612
				2360.33	-96.7491		2360.33	7.17975		2335.11	58.9521
				2362.26	-96.677		2362.26	6.93802		2337.02	58.0219
				2364.19	-96.5826		2364.19	6.61079		2338.92	57.5439
				2366.12	-96.6138		2366.12	6.63335		2340.83	58.208
				2368.05	-96.5584		2368.05	6.61858		2342.74	59.7317
				2369.98	-96.339		2369.98	6.82329		2344.65	61.4427
				2371.91	-96.1623		2371.91	6.96144		2346.55	62.5456
				2373.83	-96.1521		2373.83	6.99118		2348.46	61.9886
				2375.76	-96.1685		2375.76	7.09189		2350.37	59.8087
				2377.69	-96.2017		2377.69	7.06648		2352.27	57.8689
				2379.62	-96.3347		2379.62	7.31589		2354.18	57.8347
				2381.55	-96.1245		2381.55	7.90443		2356.09	59.1983
				2383.47	-95.9716		2383.47	8.32796		2358	60.0197
				2385.4	-95.9382		2385.4	8.41861		2359.9	59.4986
				2387.33	-95.8007		2387.33	8.62003		2361.81	58.8355
				2389.26	-95.7942		2389.26	8.90115		2363.72	58.7829
				2391.19	-95.8718		2391.19	9.15021		2365.62	58.4963
				2393.12	-96.0724		2393.12	9.28722		2367.53	57.7378
				2395.05	-96.3576		2395.05	9.37418		2369.44	57.5203
				2396.97	-96.3946		2396.97	9.62244		2371.34	58.3538
				2398.9	-96.3526		2398.9	9.80637		2373.25	59.638
				2400.83	-96.4475		2400.83	10.0756		2375.16	60.2469
				2402.76	-96.4303		2402.76	10.3405		2377.07	59.3713
				2404.69	-96.2274		2404.69	10.3471		2378.97	57.6626
				2406.62	-96.1553		2406.62	10.6709		2380.88	56.9212
				2408.55	-96.0468		2408.55	10.6705		2382.79	57.8933
				2410.47	-96.0215		2410.47	10.3848		2384.69	59.4497
				2412.4	-95.9116		2412.4	10.6556		2386.6	60.2203
				2414.33	-95.9046		2414.33	10.4815		2388.51	59.9346
				2416.26	-95.8217		2416.26	10.9056		2390.42	59.0938
				2418.19	-95.8527		2418.19	10.9791		2392.32	58.0463
				2420.12	-95.8483		2420.12	10.7982		2394.23	56.7525
				2422.05	-95.7169		2422.05	10.8526		2396.14	55.4022
				2423.97	-95.6356		2423.97	10.964		2398.04	54.8679
				2425.9	-95.4447		2425.9	11.0349		2399.95	55.8945
				2427.83	-95.2297		2427.83	11.1115		2401.86	57.6974
				2429.76	-95.2297		2429.76	11.0836		2403.77	58.5921
				2431.69	-95.1811		2431.69	10.9421		2405.67	58.3984
				2433.61	-95.2411		2433.61	10.9032		2407.58	58.5661
				2435.54	-95.7015		2435.54	10.8851		2409.49	59.7261
				2437.47	-95.9517		2437.47	10.7379		2411.39	60.6878
				2439.4	-96.0947		2439.4	10.4095		2413.3	59.9749
				2441.33	-96.1444		2441.33	10.4884		2415.21	57.6482
				2443.26	-96.0617		2443.26	10.7344		2417.11	55.3319
				2445.19	-96.1155		2445.19	10.6843		2419.02	54.2597
				2447.11	-96.3693		2447.11	10.797		2420.93	54.0864
				2449.04	-96.4073		2449.04	10.915		2422.84	54.0385
				2450.97	-96.2844		2450.97	10.9005		2424.74	54.2056
				2452.9	-96.3293		2452.9	11.0718		2426.65	55.2925
				2454.83	-96.2361		2454.83	10.9339		2428.56	57.1442
				2456.76	-96.3285		2456.76	10.8723		2430.46	58.0936
				2458.69	-96.2654		2458.69	11.1775		2432.37	57.139
				2460.61	-96.1789		2460.61	10.8242		2434.28	55.8055
				2462.54	-96.0505		2462.54	11.0645		2436.19	56.1342
				2464.47	-96.1066		2464.47	11.0531		2438.09	58.071
				2466.4	-95.9422		2466.4	11.099		2440	59.8505
				2468.33	-95.8306		2468.33	11.1538		2441.91	60.067
				2470.26	-95.7636		2470.26	11.3081		2443.81	59.1253
				2472.18	-95.6405		2472.18	11.288		2445.72	58.5827
				2474.11	-95.6612		2474.11	11.3059		2447.63	59.0185
				2476.04	-95.6751		2476.04	11.3811		2449.54	59.5921
				2477.97	-95.6188		2477.97	11.4918		2451.44	59.6597
				2479.9	-95.7862		2479.9	11.695		2453.35	59.3219
				2481.83	-95.8387		2481.83	11.762		2455.26	58.6064
				2483.76	-95.4945		2483.76	12.0416		2457.16	57.4756
				2485.68	-95.1415		2485.68	12.5255		2459.07	56.4346
				2487.61	-94.9914		2487.61	13.041		2460.98	56.348
				2489.54	-94.8767		2489.54	13.4535		2462.89	57.2607
				2491.47	-94.6879		2491.47	13.7776		2464.79	57.4954
				2493.4	-94.5547		2493.4	14.1215		2466.7	55.5927
				2495.33	-94.2631		2495.33	14.3099		2468.61	53.3993
				2497.26	-93.9422		2497.26	14.573		2470.51	54.1967
				2499.18	-93.8564		2499.18	14.9978		2472.42	57.675
				2501.11	-93.789		2501.11	15.3735		2474.33	60.3875
				2503.04	-93.8075		2503.04	15.8008		2476.23	60.8088
				2504.97	-93.6872		2504.97	15.9		2478.14	60.4531
				2506.9	-93.6062		2506.9	15.9391		2480.05	60.4636
				2508.83	-93.76		2508.83	16.3088		2481.96	60.0675
				2510.75	-93.6138		2510.75	16.6795		2483.86	58.4122
				2512.68	-93.428		2512.68	16.9552		2485.77	56.0988
				2514.61	-93.3193		2514.61	17.0282		2487.68	54.6971
				2516.54	-93.0803		2516.54	17.3611		2489.58	55.1598
				2518.47	-93.0838		2518.47	17.6016		2491.49	56.7544
				2520.4	-93.1809		2520.4	17.6831		2493.4	58.0985
				2522.32	-93.2036		2522.32	17.8697		2495.31	59.025
				2524.25	-93.221		2524.25	18.1539		2497.21	60.173
				2526.18	-93.3481		2526.18	18.2594		2499.12	61.1374
				2528.11	-93.4638		2528.11	18.2046		2501.03	61.0077
				2530.04	-93.4761		2530.04	18.3676		2502.93	60.2086
				2531.97	-93.6207		2531.97	18.5577		2504.84	59.5463
				2533.9	-93.837		2533.9	18.5297		2506.75	58.7889
				2535.82	-93.8568		2535.82	18.2556		2508.66	57.744
				2537.75	-93.9186		2537.75	17.8797		2510.56	56.7958
				2539.68	-94.0755		2539.68	17.2955		2512.47	56.5767
				2541.61	-94.1426		2541.61	17.0301		2514.38	57.7671
				2543.54	-94.3177		2543.54	17.1054		2516.28	59.5375
				2545.47	-94.6868		2545.47	17.0598		2518.19	59.8691
				2547.39	-94.9698		2547.39	16.9904		2520.1	58.7901
				2549.32	-95.0377		2549.32	17.1575		2522	58.3246
				2551.25	-94.9578		2551.25	17.2647		2523.91	59.2728
				2553.18	-95.0419		2553.18	17.0209		2525.82	60.6359
				2555.11	-94.9442		2555.11	16.8685		2527.73	61.2699
				2557.04	-94.7904		2557.04	16.8179		2529.63	60.6807
				2558.97	-94.7715		2558.97	17.0005		2531.54	59.1249
				2560.89	-94.668		2560.89	17.1756		2533.45	57.3632
				2562.82	-94.796		2562.82	17.3716		2535.35	56.148
				2564.75	-95.0443		2564.75	17.7602		2537.26	56.0522
				2566.68	-95.3196		2566.68	17.7997		2539.17	57.239
				2568.61	-95.4941		2568.61	18.2931		2541.08	59.1278
				2570.54	-95.4853		2570.54	18.5516		2542.98	60.5824
				2572.47	-95.4318		2572.47	18.4721		2544.89	60.6511
				2574.39	-95.4543		2574.39	18.5801		2546.8	59.6248
				2576.32	-95.3399		2576.32	19.055		2548.7	58.7134
				2578.25	-95.196		2578.25	19.2047		2550.61	58.2402
				2580.18	-95.1328		2580.18	18.927		2552.52	57.9708
				2582.11	-95.1062		2582.11	18.6685		2554.43	58.5222
				2584.04	-95.0986		2584.04	18.7822		2556.33	59.9156
				2585.96	-95.1258		2585.96	18.5709		2558.24	60.4215
				2587.89	-95.0919		2587.89	18.6671		2560.15	59.156
				2589.82	-95.1843		2589.82	18.8252		2562.05	58.0029
				2591.75	-95		2591.75	18.9555		2563.96	58.8867
				2593.68	-94.6472		2593.68	19.2088		2565.87	60.9627
				2595.61	-94.3751		2595.61	19.6405		2567.78	62.3693
				2597.53	-94.2825		2597.53	19.7056		2569.68	62.6695
				2599.46	-94.2716		2599.46	19.2222		2571.59	62.1459
				2601.39	-94.1643		2601.39	19.0686		2573.5	60.6833
				2603.32	-94.1718		2603.32	19.3189		2575.4	58.5179
				2605.25	-94.1499		2605.25	19.782		2577.31	56.6677
				2607.18	-94.328		2607.18	19.7202		2579.22	55.8801
				2609.11	-94.3446		2609.11	19.8174		2581.12	56.2673
				2611.03	-94.2988		2611.03	20.2109		2583.03	57.6902
				2612.96	-94.3913		2612.96	20.1975		2584.94	59.56
				2614.89	-94.4711		2614.89	20.3464		2586.85	61.0147
				2616.82	-94.4784		2616.82	20.2233		2588.75	61.4758
				2618.75	-94.4716		2618.75	20.2584		2590.66	61.1333
				2620.68	-94.5664		2620.68	20.5586		2592.57	61.1287
				2622.61	-94.5606		2622.61	20.7073		2594.47	62.1326
				2624.53	-94.6253		2624.53	20.3837		2596.38	63.2927
				2626.46	-94.8141		2626.46	20.3239		2598.29	63.669
				2628.39	-94.8777		2628.39	20.7085		2600.2	63.1622
				2630.32	-94.9249		2630.32	21.041		2602.1	61.7854
				2632.25	-94.9703		2632.25	20.9054		2604.01	59.8874
				2634.18	-94.8919		2634.18	20.9021		2605.92	58.7189
				2636.1	-94.7274		2636.1	21.1842		2607.82	59.1144
				2638.03	-94.6072		2638.03	21.3089		2609.73	60.3149
				2639.96	-94.6337		2639.96	21.3479		2611.64	61.1727
				2641.89	-94.8		2641.89	21.2478		2613.55	61.4006
				2643.82	-94.8452		2643.82	21.2148		2615.45	61.2211
				2645.75	-94.7165		2645.75	21.2455		2617.36	60.9997
				2647.68	-94.5299		2647.68	21.4439		2619.27	61.2079
				2649.6	-94.4098		2649.6	21.523		2621.17	61.9459
				2651.53	-94.2505		2651.53	21.3361		2623.08	62.565
				2653.46	-94.1108		2653.46	21.1891		2624.99	62.1349
				2655.39	-93.906		2655.39	21.3402		2626.89	60.4556
				2657.32	-93.9933		2657.32	21.3711		2628.8	58.5477
				2659.25	-94.1428		2659.25	21.3851		2630.71	57.7698
				2661.18	-94.4326		2661.18	21.4412		2632.62	58.3226
				2663.1	-94.4653		2663.1	21.39		2634.52	59.3648
				2665.03	-94.5217		2665.03	21.466		2636.43	60.4138
				2666.96	-94.4672		2666.96	21.5286		2638.34	61.2218
				2668.89	-94.4417		2668.89	21.4611		2640.24	61.2395
				2670.82	-94.5947		2670.82	21.4952		2642.15	60.3781
				2672.74	-94.6921		2672.74	21.8226		2644.06	59.1208
				2674.67	-94.6736		2674.67	22.0822		2645.97	58.1029
				2676.6	-94.8256		2676.6	21.9849		2647.87	57.757
				2678.53	-94.9314		2678.53	21.7297		2649.78	57.6554
				2680.46	-94.8524		2680.46	21.7949		2651.69	57.3019
				2682.39	-94.7891		2682.39	21.8992		2653.59	57.2296
				2684.32	-94.9286		2684.32	21.8856		2655.5	57.9711
				2686.24	-94.9919		2686.24	22.0413		2657.41	58.9256
				2688.17	-94.8935		2688.17	22.0711		2659.32	59.0923
				2690.1	-94.6575		2690.1	22.4294		2661.22	58.4065
				2692.03	-94.364		2692.03	22.5719		2663.13	57.7498
				2693.96	-94.1482		2693.96	22.3592		2665.04	57.8844
				2695.89	-94.0816		2695.89	22.2461		2666.94	58.7232
				2697.82	-93.9821		2697.82	22.4044		2668.85	59.3084
				2699.74	-94.1032		2699.74	22.6154		2670.76	59.0496
				2701.67	-94.192		2701.67	22.692		2672.66	58.5712
				2703.6	-94.2028		2703.6	22.5064		2674.57	57.9886
				2705.53	-94.2801		2705.53	22.3001		2676.48	56.5535
				2707.46	-94.45		2707.46	22.1016		2678.39	55.2343
				2709.39	-94.4009		2709.39	21.7919		2680.29	56.1466
				2711.32	-94.4471		2711.32	21.7106		2682.2	58.9449
				2713.24	-94.5515		2713.24	21.7352		2684.11	60.9357
				2715.17	-94.7205		2715.17	22.0004		2686.01	60.7756
				2717.1	-94.8347		2717.1	22.2811		2687.92	59.9823
				2719.03	-94.988		2719.03	22.2097		2689.83	60.4138
				2720.96	-95.081		2720.96	22.248		2691.74	61.8758
				2722.89	-95.2002		2722.89	22.6192		2693.64	63
				2724.81	-95.3727		2724.81	22.8091		2695.55	63.0348
				2726.74	-95.4265		2726.74	22.8902		2697.46	62.3359
				2728.67	-95.5503		2728.67	23.0484		2699.36	61.6011
				2730.6	-95.5784		2730.6	23.3853		2701.27	60.8336
				2732.53	-95.7384		2732.53	23.2979		2703.18	59.9684
				2734.46	-95.7366		2734.46	23.3726		2705.09	59.7189
				2736.39	-95.6118		2736.39	23.7966		2706.99	60.1241
				2738.31	-95.5349		2738.31	23.7309		2708.9	60.0235
				2740.24	-95.4571		2740.24	23.6052		2710.81	59.5273
				2742.17	-95.4528		2742.17	23.9618		2712.71	60.4056
				2744.1	-95.5651		2744.1	23.7889		2714.62	62.9715
				2746.03	-95.6055		2746.03	23.4452		2716.53	65.0781
				2747.96	-95.4592		2747.96	23.2028		2718.44	64.6277
				2749.88	-95.2328		2749.88	22.8613		2720.34	61.8616
				2751.81	-95.197		2751.81	22.6181		2722.25	59.2366
				2753.74	-95.0558		2753.74	22.7185		2724.16	58.9338
				2755.67	-94.8405		2755.67	22.8243		2726.06	60.5704
				2757.6	-94.7831		2757.6	22.9751		2727.97	61.9337
				2759.53	-94.8308		2759.53	23.1535		2729.88	61.5006
				2761.45	-94.6575		2761.45	23.2463		2731.78	59.6591
				2763.38	-94.586		2763.38	23.2682		2733.69	57.8521
				2765.31	-94.8142		2765.31	23.1686		2735.6	57.1117
				2767.24	-94.9098		2767.24	23.4494		2737.51	57.4103
				2769.17	-94.9338		2769.17	23.9127		2739.41	58.0197
				2771.1	-95.1092		2771.1	23.9798		2741.32	58.3273
				2773.03	-95.0979		2773.03	24.3379		2743.23	58.4439
				2774.95	-95.0265		2774.95	24.4242		2745.13	59.0874
				2776.88	-95.0389		2776.88	24.5706		2747.04	60.6053
				2778.81	-95.2351		2778.81	24.4813		2748.95	62.2454
				2780.74	-95.2891		2780.74	24.5926		2750.86	63.0344
				2782.67	-95.2974		2782.67	24.462		2752.76	63.1462
				2784.6	-95.381		2784.6	23.8864		2754.67	63.5733
				2786.53	-95.3512		2786.53	23.5184		2756.58	64.4459
				2788.45	-95.3206		2788.45	23.3262		2758.48	64.6999
				2790.38	-95.3766		2790.38	22.8316		2760.39	63.8758
				2792.31	-95.2814		2792.31	22.8477		2762.3	62.7262
				2794.24	-95.382		2794.24	22.8657		2764.21	61.7871
				2796.17	-95.2523		2796.17	22.5895		2766.11	61.4002
				2798.1	-95.4218		2798.1	22.3702		2768.02	61.8952
				2800.02	-95.3284		2800.02	22.4196		2769.93	62.1258
				2801.95	-95.3518		2801.95	22.3453		2771.83	60.7485
				2803.88	-95.5067		2803.88	22.1761		2773.74	58.9107
				2805.81	-95.5511		2805.81	22.0849		2775.65	58.6821
				2807.74	-95.5574		2807.74	22.1751		2777.55	60.2506
				2809.67	-95.6249		2809.67	22.3913		2779.46	62.0241
				2811.59	-95.6731		2811.59	22.4162		2781.37	62.4779
				2813.52	-95.5419		2813.52	22.5975		2783.28	61.926
				2815.45	-95.2921		2815.45	23.031		2785.18	61.7927
				2817.38	-95.3059		2817.38	23.1583		2787.09	62.2501
				2819.31	-95.169		2819.31	23.4193		2789	62.598
				2821.24	-95.173		2821.24	23.2313		2790.9	63.0786
				2823.17	-95.3794		2823.17	23.4258		2792.81	64.0878
				2825.09	-95.4347		2825.09	23.1492		2794.72	64.993
				2827.02	-95.2922		2827.02	22.8182		2796.63	65.2268
				2828.95	-95.3225		2828.95	22.8181		2798.53	64.924
				2830.88	-95.2433		2830.88	22.8535		2800.44	64.1857
				2832.81	-95.1174		2832.81	22.8154		2802.35	63.1704
				2834.74	-95.0366		2834.74	22.8079		2804.25	62.2326
				2836.66	-94.9862		2836.66	22.7848		2806.16	61.5314
				2838.59	-94.9835		2838.59	22.7869		2808.07	61.4447
				2840.52	-95.0308		2840.52	22.8174		2809.98	62.2743
				2842.45	-94.9034		2842.45	22.6843		2811.88	63.1478
				2844.38	-95.0747		2844.38	23.0616		2813.79	63.1612
				2846.31	-94.9372		2846.31	23.3936		2815.7	62.8506
				2848.24	-94.9212		2848.24	23.1834		2817.6	62.9631
				2850.16	-94.9305		2850.16	23.1732		2819.51	63.4066
				2852.09	-94.8813		2852.09	23.3925		2821.42	63.9131
				2854.02	-94.9626		2854.02	23.5294		2823.33	64.2192
				2855.95	-94.8979		2855.95	23.5929		2825.23	64.0031
				2857.88	-94.9001		2857.88	23.8613		2827.14	63.3443
				2859.81	-94.9093		2859.81	24.072		2829.05	62.5405
				2861.74	-94.8445		2861.74	23.9429		2830.95	61.6482
				2863.66	-95.1943		2863.66	23.6724		2832.86	60.8239
				2865.59	-95.3899		2865.59	23.7333		2834.77	60.5467
				2867.52	-95.5357		2867.52	23.8396		2836.67	61.0647
				2869.45	-95.7091		2869.45	23.8132		2838.58	62.0634
				2871.38	-95.6341		2871.38	23.6215		2840.49	62.7825
				2873.31	-95.7929		2873.31	23.5775		2842.4	62.318
				2875.23	-96.0483		2875.23	23.8338		2844.3	60.8623
				2877.16	-96.135		2877.16	23.8468		2846.21	60.2859
				2879.09	-96.1538		2879.09	23.4371		2848.12	61.6798
				2881.02	-95.9546		2881.02	23.0649		2850.02	63.5357
				2882.95	-95.8379		2882.95	23.0095		2851.93	64.2858
				2884.88	-95.6925		2884.88	22.8676		2853.84	64.5767
				2886.8	-95.6619		2886.8	22.876		2855.75	65.2576
				2888.73	-95.4598		2888.73	22.538		2857.65	65.5919
				2890.66	-95.4025		2890.66	22.5784		2859.56	64.9845
				2892.59	-95.2955		2892.59	22.1782		2861.47	63.9613
				2894.52	-95.3102		2894.52	21.7373		2863.37	62.7114
				2896.45	-95.4099		2896.45	21.8037		2865.28	61.3327
				2898.38	-95.5838		2898.38	21.7737		2867.19	60.9515
				2900.3	-95.8022		2900.3	21.7493		2869.1	61.9026
				2902.23	-95.9347		2902.23	21.8214		2871	62.6577
				2904.16	-96.1625		2904.16	21.7801		2872.91	62.4291
				2906.09	-96.3653		2906.09	21.3807		2874.82	62.2635
				2908.02	-96.6259		2908.02	21.082		2876.72	62.8254
				2909.95	-97.0701		2909.95	21.0989		2878.63	63.3007
				2911.88	-97.0517		2911.88	21.3455		2880.54	62.8534
				2913.8	-97.1042		2913.8	21.6842		2882.45	61.949
				2915.73	-97.2041		2915.73	21.5995		2884.35	61.6017
				2917.66	-97.1153		2917.66	21.6349		2886.26	61.8305
				2919.59	-97.0937		2919.59	22.1487		2888.17	61.787
				2921.52	-97.0868		2921.52	22.7912		2890.07	61.3157
				2923.45	-97.0957		2923.45	23.0937		2891.98	61.3171
				2925.38	-97.0021		2925.38	23.1217		2893.89	62.2521
				2927.3	-96.8502		2927.3	23.3608		2895.79	63.4426
				2929.23	-96.6384		2929.23	23.6708		2897.7	64.3132
				2931.16	-96.451		2931.16	23.5326		2899.61	64.9413
				2933.09	-96.5778		2933.09	23.5655		2901.52	65.2384
				2935.02	-96.4635		2935.02	23.5744		2903.42	65.1253
				2936.95	-96.7506		2936.95	23.7192		2905.33	64.9778
				2938.87	-97.0991		2938.87	23.5185		2907.24	64.9555
				2940.8	-97.2419		2940.8	23.2794		2909.14	65.0615
				2942.73	-97.4519		2942.73	22.8649		2911.05	65.5952
				2944.66	-97.7121		2944.66	22.4222		2912.96	66.5101
				2946.59	-97.9131		2946.59	22.3473		2914.87	67.1207
				2948.52	-97.9891		2948.52	22.1984		2916.77	66.8629
				2950.45	-97.9109		2950.45	21.9809		2918.68	66.1081
				2952.37	-97.7923		2952.37	21.8156		2920.59	65.7133
				2954.3	-97.6947		2954.3	21.5329		2922.49	65.7556
				2956.23	-97.5478		2956.23	21.3547		2924.4	65.9465
				2958.16	-97.2564		2958.16	21.1227		2926.31	66.4243
				2960.09	-97.1302		2960.09	21.0105		2928.22	66.7743
				2962.01	-97.0021		2962.01	20.8068		2930.12	66.1379
				2963.94	-96.8067		2963.94	20.871		2932.03	64.9466
				2965.87	-96.632		2965.87	21.2859		2933.94	64.5496
				2967.8	-96.703		2967.8	21.2248		2935.84	65.3062
				2969.73	-96.5941		2969.73	20.9067		2937.75	66.2811
				2971.66	-96.3153		2971.66	20.7074		2939.66	66.4016
				2973.59	-96.1186		2973.59	20.4548		2941.56	65.6041
				2975.51	-96.0542		2975.51	20.2953		2943.47	64.5127
				2977.44	-96.2214		2977.44	19.822		2945.38	63.3478
				2979.37	-96.4185		2979.37	19.4753		2947.29	62.5978
				2981.3	-96.5882		2981.3	19.4308		2949.19	63.3211
				2983.23	-96.8606		2983.23	19.3898		2951.1	65.1248
				2985.16	-97.1001		2985.16	19.3026		2953.01	66.1066
				2987.09	-97.1028		2987.09	19.2031		2954.91	65.6654
				2989.01	-97.2341		2989.01	19.1087		2956.82	65.2302
				2990.94	-97.3789		2990.94	19.0941		2958.73	65.5906
				2992.87	-97.4013		2992.87	19.0989		2960.64	65.1127
				2994.8	-97.3089		2994.8	19.2278		2962.54	62.2903
				2996.73	-97.0749		2996.73	19.0898		2964.45	59.0648
				2998.66	-97.1187		2998.66	19.1101		2966.36	58.6707
				3000.59	-97.2575		3000.59	18.814		2968.26	61.0555
				3002.51	-97.2625		3002.51	18.853		2970.17	63.6669
				3004.44	-97.228		3004.44	19.1492		2972.08	65.0819
				3006.37	-97.3076		3006.37	19.2504		2973.99	65.2284
				3008.3	-97.334		3008.3	18.9839		2975.89	64.4066
				3010.23	-97.2101		3010.23	18.8184		2977.8	63.3722
				3012.16	-97.0673		3012.16	18.8883		2979.71	62.6663
				3014.08	-97.0918		3014.08	18.7347		2981.61	62.1779
				3016.01	-97.0131		3016.01	18.4283		2983.52	61.8202
				3017.94	-96.9632		3017.94	18.2535		2985.43	61.7982
				3019.87	-96.936		3019.87	18.0158		2987.34	62.301
				3021.8	-96.8854		3021.8	17.9036		2989.24	63.1854
				3023.73	-96.8638		3023.73	17.7988		2991.15	63.9637
				3025.66	-96.6762		3025.66	18.0856		2993.06	64.1836
				3027.58	-96.5358		3027.58	18.4002		2994.96	64.013
				3029.51	-96.4552		3029.51	18.4481		2996.87	64.2522
				3031.44	-96.6111		3031.44	18.331		2998.78	65.0422
				3033.37	-96.6449		3033.37	17.9505		3000.68	65.4209
				3035.3	-96.5823		3035.3	17.6223		3002.59	65.0762
				3037.23	-96.6483		3037.23	17.4454		3004.5	64.944
				3039.15	-96.6691		3039.15	17.2317		3006.41	65.5171
				3041.08	-96.5714		3041.08	17.1778		3008.31	66.3197
				3043.01	-96.4473		3043.01	17.108		3010.22	66.8906
				3044.94	-96.4789		3044.94	17.2845		3012.13	66.8913
				3046.87	-96.3094		3046.87	17.149		3014.03	66.3474
				3048.8	-96.2572		3048.8	17.2278		3015.94	66.3061
				3050.72	-96.3423		3050.72	17.1054		3017.85	67.2136
				3052.65	-96.515		3052.65	16.383		3019.76	67.3268
				3054.58	-96.7171		3054.58	16.1018		3021.66	65.3563
				3056.51	-96.7988		3056.51	16.1251		3023.57	63.1628
				3058.44	-96.7961		3058.44	16.3129		3025.48	63.3361
				3060.37	-96.8469		3060.37	16.1923		3027.38	65.6409
				3062.3	-96.8341		3062.3	15.9952		3029.29	67.786
				3064.22	-96.7629		3064.22	16.2285		3031.2	68.4745
				3066.15	-96.5546		3066.15	16.1933		3033.11	67.9112
				3068.08	-96.7426		3068.08	16.4355		3035.01	66.5942
				3070.01	-96.7461		3070.01	16.9103		3036.92	65.418
				3071.94	-96.6971		3071.94	17.0611		3038.83	65.3772
				3073.87	-96.7299		3073.87	16.9406		3040.73	66.2016
				3075.8	-96.8334		3075.8	16.5498		3042.64	66.6879
				3077.72	-97.0067		3077.72	16.2466		3044.55	66.2018
				3079.65	-97.0047		3079.65	16.3781		3046.45	65.2159
				3081.58	-97.0736		3081.58	16.2281		3048.36	64.5663
				3083.51	-97.3654		3083.51	16.0572		3050.27	64.2556
				3085.44	-97.3396		3085.44	16.1245		3052.18	63.8109
				3087.37	-97.0569		3087.37	16.0559		3054.08	63.3951
				3089.29	-97.1464		3089.29	15.8773		3055.99	62.9315
				3091.22	-97.1138		3091.22	15.552		3057.9	61.7353
				3093.15	-97.1554		3093.15	15.2982		3059.8	60.5448
				3095.08	-97.3668		3095.08	14.9649		3061.71	61.2163
				3097.01	-97.3506		3097.01	14.6508		3063.62	63.651
				3098.94	-97.4198		3098.94	14.293		3065.53	65.7209
				3100.86	-97.5362		3100.86	14.2826		3067.43	66.0136
				3102.79	-97.4767		3102.79	14.2362		3069.34	64.9054
				3104.72	-97.5146		3104.72	14.2978		3071.25	63.4348
				3106.65	-97.514		3106.65	14.4932		3073.15	62.0984
				3108.58	-97.4188		3108.58	14.7416		3075.06	61.1751
				3110.51	-97.4515		3110.51	14.6897		3076.97	61.2458
				3112.44	-97.4306		3112.44	14.3753		3078.88	62.0465
				3114.36	-97.6176		3114.36	14.203		3080.78	62.3968
				3116.29	-97.318		3116.29	14.1031		3082.69	62.3975
				3118.22	-97.1808		3118.22	13.8878		3084.6	63.1099
				3120.15	-97.1104		3120.15	13.3383		3086.5	64.0399
				3122.08	-97.1511		3122.08	12.8747		3088.41	64.2025
				3124.01	-97.2667		3124.01	12.8037		3090.32	64.2817
				3125.93	-97.3215		3125.93	12.82		3092.22	65.0424
				3127.86	-97.3856		3127.86	12.1744		3094.13	65.7394
				3129.79	-97.1739		3129.79	11.8491		3096.04	65.5459
				3131.72	-97.0886		3131.72	11.5623		3097.95	64.9069
				3133.65	-97.1522		3133.65	10.9374		3099.85	64.5417
				3135.58	-97.3756		3135.58	10.5441		3101.76	64.2087
				3137.51	-97.1239		3137.51	10.4887		3103.67	63.7953
				3139.43	-96.9613		3139.43	10.3356		3105.57	64.0929
				3141.36	-96.8472		3141.36	9.76294		3107.48	65.043
				3143.29	-96.7212		3143.29	9.63326		3109.39	65.3392
				3145.22	-96.8717		3145.22	9.66266		3111.3	64.6158
				3147.15	-96.9859		3147.15	9.6928		3113.2	64.0751
				3149.08	-96.8596		3149.08	9.83479		3115.11	64.3735
				3151.01	-96.8902		3151.01	9.98817		3117.02	64.6119
				3152.93	-96.7202		3152.93	9.95668		3118.92	64.4347
				3154.86	-96.5237		3154.86	9.81323		3120.83	64.8597
				3156.79	-96.5081		3156.79	9.323		3122.74	65.69
				3158.72	-96.3696		3158.72	9.34431		3124.65	65.3655
				3160.65	-96.2985		3160.65	9.31059		3126.55	64.3933
				3162.58	-96.1964		3162.58	9.88234		3128.46	64.8412
				3164.5	-96.3907		3164.5	10.1433		3130.37	66.2896
				3166.43	-96.7958		3166.43	9.91072		3132.27	66.704
				3168.36	-96.894		3168.36	9.83534		3134.18	66.2313
				3170.29	-96.9158		3170.29	9.82089		3136.09	66.4509
				3172.22	-97.0826		3172.22	9.7904		3138	67.843
				3174.15	-97.2109		3174.15	9.75232		3139.9	69.6808
				3176.07	-97.3516		3176.07	9.62705		3141.81	70.6518
				3178	-97.6416		3178	9.73485		3143.72	69.8762
				3179.93	-97.8073		3179.93	9.85657		3145.62	68.0831
				3181.86	-97.6005		3181.86	9.78809		3147.53	66.823
				3183.79	-97.3281		3183.79	9.53684		3149.44	66.4984
				3185.72	-97.3392		3185.72	9.29691		3151.34	66.1991
				3187.65	-97.3416		3187.65	9.22235		3153.25	65.6249
				3189.57	-97.3185		3189.57	9.47714		3155.16	65.6558
				3191.5	-97.3788		3191.5	9.39856		3157.07	66.6381
				3193.43	-97.2336		3193.43	8.7197		3158.97	67.86
				3195.36	-96.9614		3195.36	8.64932		3160.88	68.5497
				3197.29	-96.9549		3197.29	8.47119		3162.79	68.5104
				3199.22	-96.7826		3199.22	8.4724		3164.69	68.446
				3201.14	-96.7212		3201.14	8.89415		3166.6	69.0547
				3203.07	-96.9199		3203.07	8.84112		3168.51	69.6848
				3205	-97.0518		3205	9.21742		3170.42	69.422
				3206.93	-97.1855		3206.93	9.21005		3172.32	68.8361
				3208.86	-97.4384		3208.86	9.03006		3174.23	69.0262
				3210.79	-97.7223		3210.79	8.36354		3176.14	69.6763
				3212.72	-97.7452		3212.72	7.81717		3178.04	69.5636
				3214.64	-97.7502		3214.64	7.47238		3179.95	68.3343
				3216.57	-97.9982		3216.57	7.54962		3181.86	66.473
				3218.5	-98.4424		3218.5	7.56506		3183.77	64.4654
				3220.43	-98.542		3220.43	7.20436		3185.67	63.0712
				3222.36	-98.8165		3222.36	6.7536		3187.58	63.3215
				3224.29	-98.9037		3224.29	6.47195		3189.49	65.1116
				3226.22	-98.9307		3226.22	6.34654		3191.39	66.8451
				3228.14	-98.693		3228.14	6.10655		3193.3	67.6759
				3230.07	-98.712		3230.07	6.00859		3195.21	68.3394
				3232	-98.7501		3232	6.33577		3197.11	68.6551
				3233.93	-98.5974		3233.93	6.3313		3199.02	67.2724
				3235.86	-98.4864		3235.86	6.07182		3200.93	64.6001
				3237.79	-98.4017		3237.79	5.94009		3202.84	62.7066
				3239.72	-98.2489		3239.72	5.7832		3204.74	62.7221
				3241.64	-98.1782		3241.64	6.12601		3206.65	64.1185
				3243.57	-98.0037		3243.57	6.4193		3208.56	65.3581
				3245.5	-98.0157		3245.5	6.72395		3210.46	65.4994
				3247.43	-98.1602		3247.43	6.71645		3212.37	65.2818
				3249.36	-98.3325		3249.36	6.47406		3214.28	65.4134
				3251.28	-98.3524		3251.28	6.50806		3216.19	65.719
				3253.21	-98.3351		3253.21	6.33003		3218.09	66.3078
				3255.14	-98.2263		3255.14	5.9052		3220	67.1134
				3257.07	-98.1566		3257.07	5.62004		3221.91	67.6437
				3259	-98.1664		3259	5.64133		3223.81	67.9815
				3260.93	-98.4412		3260.93	5.58649		3225.72	68.2742
				3262.86	-98.8641		3262.86	5.32437		3227.63	68.2613
				3264.78	-99.0389		3264.78	4.89294		3229.54	67.9025
				3266.71	-99.1501		3266.71	4.25722		3231.44	67.2429
				3268.64	-99.5299		3268.64	3.95898		3233.35	66.2302
				3270.57	-99.4557		3270.57	3.91861		3235.26	65.2535
				3272.5	-99.1915		3272.5	4.12477		3237.16	64.9587
				3274.43	-99.1007		3274.43	3.65681		3239.07	65.2829
				3276.36	-99.1142		3276.36	3.14807		3240.98	65.4807
				3278.28	-99.0091		3278.28	3.16315		3242.89	65.3129
				3280.21	-98.9261		3280.21	3.04172		3244.79	65.4069
				3282.14	-98.615		3282.14	2.98584		3246.7	66.0575
				3284.07	-98.606		3284.07	2.9227		3248.61	66.8121
				3286	-98.5398		3286	3.01665		3250.51	67.7276
				3287.93	-98.3521		3287.93	3.07642		3252.42	68.945
				3289.86	-98.2333		3289.86	3.2803		3254.33	69.2958
				3291.78	-98.1634		3291.78	3.1308		3256.23	68.308
				3293.71	-98.0345		3293.71	3.10777		3258.14	67.644
				3295.64	-97.9839		3295.64	3.41176		3260.05	67.9933
				3297.57	-97.88		3297.57	3.74733		3261.96	67.791
				3299.5	-97.6131		3299.5	4.02914		3263.86	66.2684
				3301.43	-97.4422		3301.43	3.77365		3265.77	64.6566
				3303.35	-97.4721		3303.35	3.8457		3267.68	64.0945
				3305.28	-97.7111		3305.28	4.10004		3269.58	64.3743
				3307.21	-97.7593		3307.21	4.11734		3271.49	64.9323
				3309.14	-97.5995		3309.14	4.16489		3273.4	66.1097
				3311.07	-97.5826		3311.07	4.00165		3275.31	68.216
				3313	-97.699		3313	3.95828		3277.21	69.8831
				3314.93	-97.7301		3314.93	4.02571		3279.12	69.7228
				3316.85	-97.7661		3316.85	4.21527		3281.03	68.5809
				3318.78	-97.8779		3318.78	4.04814		3282.93	67.9739
				3320.71	-98.195		3320.71	3.61031		3284.84	68.1319
				3322.64	-98.4383		3322.64	3.75041		3286.75	68.6905
				3324.57	-98.634		3324.57	3.88896		3288.66	69.4235
				3326.5	-98.7465		3326.5	4.4053		3290.56	69.9075
				3328.42	-98.7593		3328.42	4.33853		3292.47	70.0575
				3330.35	-99.0435		3330.35	4.17804		3294.38	70.8016
				3332.28	-98.9861		3332.28	4.21493		3296.28	72.4632
				3334.21	-98.9009		3334.21	4.26926		3298.19	73.4941
				3336.14	-99.0066		3336.14	4.51508		3300.1	72.4856
				3338.07	-98.953		3338.07	4.48572		3302	69.9204
				3339.99	-99.0067		3339.99	4.59525		3303.91	67.1953
				3341.92	-99.0289		3341.92	4.5437		3305.82	65.4509
				3343.85	-99.2304		3343.85	4.50821		3307.73	65.5091
				3345.78	-99.085		3345.78	4.25146		3309.63	67.2612
				3347.71	-99.2936		3347.71	4.04864		3311.54	68.8337
				3349.64	-99.1011		3349.64	4.0878		3313.45	68.5391
				3351.57	-99.1216		3351.57	4.09171		3315.35	67.7168
				3353.49	-98.8015		3353.49	4.08954		3317.26	68.9077
				3355.42	-98.5629		3355.42	3.9679		3319.17	71.5396
				3357.35	-98.7885		3357.35	3.76804		3321.08	72.5841
				3359.28	-98.7667		3359.28	3.88635		3322.98	71.335
				3361.21	-98.7733		3361.21	3.80447		3324.89	69.9409
				3363.14	-99.083		3363.14	3.96768		3326.8	69.5325
				3365.07	-99.0946		3365.07	4.06018		3328.7	69.7207
				3366.99	-99.0653		3366.99	4.18207		3330.61	70.4017
				3368.92	-98.9115		3368.92	4.38657		3332.52	71.0564
				3370.85	-98.7207		3370.85	4.21271		3334.43	70.7739
				3372.78	-98.3173		3372.78	4.45071		3336.33	69.7259
				3374.71	-98.0532		3374.71	3.96454		3338.24	68.8453
				3376.64	-97.8088		3376.64	3.74805		3340.15	68.9841
				3378.56	-97.5379		3378.56	3.9277		3342.05	70.2797
				3380.49	-97.4725		3380.49	3.72983		3343.96	71.6753
				3382.42	-97.4197		3382.42	3.30045		3345.87	72.3308
				3384.35	-97.3922		3384.35	2.9631		3347.78	72.7071
				3386.28	-97.1635		3386.28	2.50696		3349.68	72.86
				3388.21	-97.0119		3388.21	1.96075		3351.59	71.8951
				3390.14	-97.0944		3390.14	0.93169		3353.5	70.2644
				3392.06	-97.3679		3392.06	0		3355.4	69.413
				3393.99	-98.6535		3393.99	0.83194		3357.31	69.1192
							3395.92	1.66574		3359.22	68.6431
							3397.85	1.64523		3361.12	68.8688
							3399.78	1.96103		3363.03	70.3796
										3364.94	71.523
										3366.85	70.7695
										3368.75	69.4259
										3370.66	69.5941
										3372.57	70.9065
										3374.47	71.6445
										3376.38	71.647
										3378.29	72.0457
										3380.2	72.9736
										3382.1	73.796
										3384.01	74.8754
										3385.92	76.3552
										3387.82	76.7578
										3389.73	75.2945
										3391.64	73.219
										3393.55	71.6733
										3395.45	70.8036
										3397.36	70.7758
										3399.27	71.4837
										3401.17	72.2101
										3403.08	72.3592
										3404.99	71.6664
										3406.89	70.2264
										3408.8	68.9926
										3410.71	69.4826
										3412.62	71.8435
										3414.52	73.917
										3416.43	74.0734
										3418.34	73.6702
										3420.24	74.5615
										3422.15	76.0718
										3424.06	76.3783
										3425.97	75.0742
										3427.87	73.1877
										3429.78	72.165
										3431.69	72.6801
										3433.59	73.3058
										3435.5	72.2601
										3437.41	70.7269
										3439.32	70.9617
										3441.22	72.2551
										3443.13	72.683
										3445.04	72.4
										3446.94	72.2474
										3448.85	72.4062
										3450.76	73.4041
										3452.66	74.9918
										3454.57	75.4877
										3456.48	74.6793
										3458.39	74.2203
										3460.29	74.5695
										3462.2	74.7057
										3464.11	73.9631
										3466.01	72.3225
										3467.92	70.4556
										3469.83	69.8137
										3471.74	71.1623
										3473.64	73.1446
										3475.55	73.6332
										3477.46	72.6154
										3479.36	71.8646
										3481.27	72.1563
										3483.18	72.9698
										3485.09	73.4763
										3486.99	73.2129
										3488.9	73.047
										3490.81	73.9478
										3492.71	75.004
										3494.62	74.7279
										3496.53	73.5399
										3498.44	73.5972
										3500.34	75.7178
										3502.25	77.5112
										3504.16	76.4832
										3506.06	73.7487
										3507.97	72.3659
										3509.88	73.2558
										3511.78	74.7267
										3513.69	75.1415
										3515.6	74.5444
										3517.51	74.1432
										3519.41	74.9517
										3521.32	76.518
										3523.23	77.0763
										3525.13	75.6422
										3527.04	73.487
										3528.95	72.4831
										3530.86	72.5358
										3532.76	72.077
										3534.67	70.6597
										3536.58	69.4262
										3538.48	69.1123
										3540.39	69.5153
										3542.3	70.9853
										3544.21	73.8863
										3546.11	76.7185
										3548.02	77.5593
										3549.93	76.7903
										3551.83	76.1882
										3553.74	76.2017
										3555.65	75.7763
										3557.55	74.5421
										3559.46	73.6918
										3561.37	73.9634
										3563.28	74.4715
										3565.18	74.4907
										3567.09	74.2286
										3569	73.7684
										3570.9	73.2786
										3572.81	73.4375
										3574.72	74.44
										3576.63	75.5387
										3578.53	75.9484
										3580.44	75.4677
										3582.35	74.5096
										3584.25	74.045
										3586.16	74.6342
										3588.07	75.6406
										3589.98	76.2948
										3591.88	76.37
										3593.79	75.5905
										3595.7	74.0506
										3597.6	72.7532
										3599.51	72.5541
										3601.42	73.3116
										3603.33	74.3634
										3605.23	75.0342
										3607.14	74.8676
										3609.05	74.1241
										3610.95	73.6168
										3612.86	73.5546
										3614.77	73.5094
										3616.67	73.3163
										3618.58	72.8352
										3620.49	72.1401
										3622.4	72.263
										3624.3	73.6456
										3626.21	74.8003
										3628.12	74.4314
										3630.02	73.3007
										3631.93	72.9239
										3633.84	73.8414
										3635.75	75.2467
										3637.65	75.7425
										3639.56	75.0934
										3641.47	74.4191
										3643.37	74.3173
										3645.28	74.6309
										3647.19	75.212
										3649.1	75.4639
										3651	74.9633
										3652.91	74.817
										3654.82	76.4777
										3656.72	79.1411
										3658.63	79.9797
										3660.54	77.9664
										3662.45	75.4323
										3664.35	74.2682
										3666.26	73.8155
										3668.17	73.6927
										3670.07	74.7952
										3671.98	76.8141
										3673.89	77.8246
										3675.79	76.9789
										3677.7	75.9487
										3679.61	76.5554
										3681.52	77.8621
										3683.42	77.7225
										3685.33	76.4364
										3687.24	75.7926
										3689.14	75.6748
										3691.05	75.0156
										3692.96	74.3167
										3694.87	74.4607
										3696.77	75.0609
										3698.68	75.5296
										3700.59	75.8926
										3702.49	75.8609
										3704.4	74.7197
										3706.31	73.0331
										3708.22	72.6875
										3710.12	73.6367
										3712.03	73.6904
										3713.94	73.025
										3715.84	73.9304
										3717.75	75.9307
										3719.66	76.6648
										3721.56	76.0439
										3723.47	75.4295
										3725.38	75.2141
										3727.29	75.1921
										3729.19	75.1592
										3731.1	74.8503
										3733.01	74.0362
										3734.91	72.7076
										3736.82	71.9271
										3738.73	73.0364
										3740.64	75.1499
										3742.54	76.4768
										3744.45	77.3149
										3746.36	78.623
										3748.26	79.9204
										3750.17	80.4545
										3752.08	80.3324
										3753.99	79.9587
										3755.89	79.4751
										3757.8	78.8188
										3759.71	78.0594
										3761.61	77.4351
										3763.52	76.9419
										3765.43	76.2076
										3767.34	74.9872
										3769.24	73.9226
										3771.15	74.1975
										3773.06	75.5623
										3774.96	76.1504
										3776.87	75.5964
										3778.78	75.9034
										3780.68	77.7453
										3782.59	79.1472
										3784.5	79.0464
										3786.41	78.6322
										3788.31	78.67
										3790.22	78.5158
										3792.13	77.4894
										3794.03	75.3491
										3795.94	72.4997
										3797.85	71.0361
										3799.76	73.2885
										3801.66	77.5986
										3803.57	79.3031
										3805.48	77.4853
										3807.38	75.9034
										3809.29	76.8324
										3811.2	78.6841
										3813.11	79.4241
										3815.01	78.9796
										3816.92	78.3094
										3818.83	78.0316
										3820.73	78.118
										3822.64	77.9973
										3824.55	77.384
										3826.45	77.1189
										3828.36	77.8244
										3830.27	78.576
										3832.18	78.5906
										3834.08	78.15
										3835.99	77.2114
										3837.9	76.1642
										3839.8	76.4387
										3841.71	77.5593
										3843.62	77.4045
										3845.53	76.387
										3847.43	76.3588
										3849.34	76.7752
										3851.25	76.463
										3853.15	76.0386
										3855.06	75.7233
										3856.97	74.7194
										3858.88	73.793
										3860.78	74.2891
										3862.69	75.1056
										3864.6	74.7078
										3866.5	74.1445
										3868.41	74.7923
										3870.32	75.8609
										3872.22	75.9095
										3874.13	74.8572
										3876.04	73.6527
										3877.95	72.4603
										3879.85	70.944
										3881.76	70.5215
										3883.67	72.7869
										3885.57	76.1058
										3887.48	77.8332
										3889.39	78.2588
										3891.3	79.1323
										3893.2	80.5401
										3895.11	81.3359
										3897.02	80.6936
										3898.92	78.4756
										3900.83	75.7797
										3902.74	74.7773
										3904.65	76.4349
										3906.55	79.3319
										3908.46	81.771
[truncated: 48 more rows]

## Sheet: Figure 2s
EPR spectrum
Figure 2s					ZIS	SV-ZIS	SV-ZIS/MoSe2
				Magnific field	Intensity
				314.006	3.032	-6.427	8.401
				314.006	2.112	-9.26	12.4
				314.007	0.352	-11.045	16.37
				314.007	-1.241	-12	19.566
				314.007	-2.488	-12.149	21.69
				314.007	-3.347	-11.832	23.05
				314.008	-4.047	-11.546	23.942
				314.008	-4.809	-11.658	25.069
				314.009	-5.49	-11.597	25.804
				314.009	-5.95	-11.398	26.063
				314.009	-6.211	-11.198	25.871
				314.009	-6.255	-10.888	25.393
				314.01	-6.065	-10.471	24.736
				314.01	-5.758	-9.905	23.927
				314.01	-5.29	-9.224	23.034
				314.011	-4.727	-8.321	22.036
				314.011	-4.089	-7.302	21.007
				314.011	-3.396	-6.025	20.121
				314.012	-2.624	-4.787	19.482
				314.012	-1.904	-3.473	19.082
				314.012	-1.185	-1.926	18.761
				314.012	-0.431	-0.421	18.572
				314.013	0.256	1.233	18.568
				314.013	0.89	3.016	18.737
				314.013	1.414	4.833	18.948
				314.014	1.906	6.6	19.225
				314.014	2.42	8.322	19.607
				314.014	2.908	9.935	20.099
				314.015	3.308	11.343	20.641
				314.015	3.632	12.435	21.215
				314.015	3.919	13.572	21.707
				314.015	4.221	14.85	22.16
				314.016	4.668	16.275	22.618
				314.016	5.178	17.999	23.149
				314.016	5.708	19.967	23.726
				314.017	6.315	22.005	24.207
				314.017	6.882	24.1	24.485
				314.017	7.388	26.296	24.681
				314.018	7.764	28.424	24.808
				314.018	8.047	30.592	24.799
				314.018	8.216	32.676	24.729
				314.019	8.346	34.729	24.521
				314.019	8.418	36.646	24.223
				314.019	8.43	38.391	23.721
				314.019	8.392	39.793	23.082
				314.02	8.155	40.933	22.347
				314.02	7.873	41.832	21.378
				314.02	7.548	42.639	20.231
				314.021	7.27	43.224	19.025
				314.021	7.148	43.532	17.715
				314.021	7.118	43.61	16.207
				314.022	7.192	43.464	14.651
				314.022	7.477	43.059	13.099
				314.022	7.896	42.54	11.425
				314.022	8.398	41.787	9.744
				314.023	8.974	40.811	8.113
				314.023	9.536	39.75	6.607
				314.023	10.1	38.655	5.13
				314.024	10.631	37.552	3.835
				314.024	11.121	36.417	2.7
				314.024	11.546	35.107	1.674
				314.025	11.934	33.586	0.808
				314.025	12.256	32.009	0.152
				314.025	12.44	30.575	-0.339
				314.026	12.481	29.237	-0.775
				314.026	12.403	28.163	-1.031
				314.026	12.304	27.44	-1.046
				314.026	12.125	27.097	-0.926
				314.027	11.911	26.999	-0.785
				314.027	11.658	27.027	-0.481
				314.027	11.358	26.972	-0.124
				314.028	11.003	26.752	0.298
				314.028	10.589	26.531	0.795
				314.028	10.022	26.6	1.395
				314.029	9.32	26.869	2.045
				314.029	8.553	27.203	2.7
				314.029	7.71	27.603	3.428
				314.029	6.768	27.936	4.124
				314.03	5.73	28.179	4.793
				314.03	4.691	28.467	5.523
				314.03	3.63	28.798	6.289
				314.031	2.528	29.173	6.985
				314.031	1.501	29.633	7.56
				314.031	0.574	30.067	8.115
				314.032	-0.227	30.459	8.617
				314.032	-0.851	30.693	9.13
				314.032	-1.305	30.905	9.605
				314.033	-1.623	31.028	10.101
				314.033	-1.73	31.039	10.56
				314.033	-1.588	31.009	11.077
				314.034	-1.254	30.947	11.701
				314.034	-0.862	30.785	12.274
				314.034	-0.391	30.503	12.834
				314.034	0.202	30.074	13.456
				314.035	0.839	29.497	14.098
				314.035	1.423	28.855	14.698
				314.035	1.942	28.367	15.27
				314.036	2.322	28.026	15.887
				314.036	2.516	27.7	16.516
				314.036	2.507	27.412	17.151
				314.036	2.365	27.206	17.875
				314.037	1.949	27.051	18.571
				314.037	1.245	26.714	19.08
				314.037	0.35	26.2	19.405
				314.038	-0.658	25.499	19.551
				314.038	-1.863	24.489	19.577
				314.038	-3.122	23.222	19.608
				314.039	-4.432	21.822	19.657
				314.039	-5.747	20.188	19.665
				314.039	-6.995	18.271	19.603
				314.04	-8.247	16.239	19.352
				314.04	-9.378	14.023	19.016
				314.04	-10.352	11.598	18.514
				314.041	-11.164	8.849	17.871
				314.041	-11.786	6.039	17.199
				314.041	-12.182	3.323	16.603
				314.041	-12.415	0.537	16.083
				314.042	-12.5	-2.132	15.566
				314.042	-12.495	-4.52	15.014
				314.042	-12.417	-6.636	14.42
				314.043	-12.249	-8.427	13.807
				314.043	-12.012	-9.957	13.157
				314.043	-11.605	-11.084	12.539
				314.043	-11.059	-11.88	11.904
				314.044	-10.456	-12.255	11.25
				314.044	-9.95	-12.196	10.537
				314.045	-9.435	-11.74	9.787
				314.045	-8.941	-11.055	9.04
				314.045	-8.446	-10.103	8.266
				314.045	-7.993	-8.985	7.483
				314.046	-7.477	-7.591	6.75
				314.046	-6.981	-6.013	6.038
				314.046	-6.383	-4.41	5.364
				314.047	-5.785	-2.91	4.769
				314.047	-5.25	-1.506	4.183
				314.047	-4.798	-0.388	3.629
				314.048	-4.45	0.372	3.036
				314.048	-4.145	0.821	2.418
				314.048	-3.813	0.979	1.863
				314.048	-3.472	0.989	1.319
				314.049	-3.248	0.896	0.786
				314.049	-3.129	0.648	0.333
				314.049	-3.075	0.196	-0.073
				314.05	-3.092	-0.554	-0.453
				314.05	-3.156	-1.484	-0.799
				314.05	-3.266	-2.33	-1.169
				314.051	-3.381	-3.073	-1.526
				314.051	-3.452	-3.916	-1.869
				314.051	-3.503	-4.81	-2.173
				314.051	-3.493	-5.834	-2.343
				314.052	-3.449	-6.882	-2.443
				314.052	-3.373	-7.95	-2.577
				314.052	-3.285	-9.018	-2.645
				314.053	-3.193	-9.986	-2.606
				314.053	-3.114	-10.968	-2.57
				314.053	-3.036	-11.793	-2.551
				314.054	-2.931	-12.436	-2.552
				314.054	-2.853	-12.849	-2.518
				314.054	-2.837	-13.331	-2.397
				314.055	-2.823	-13.777	-2.253
				314.055	-2.822	-13.986	-1.895
				314.055	-2.798	-13.847	-1.418
				314.055	-2.733	-13.379	-0.81
				314.056	-2.67	-12.726	-0.091
				314.056	-2.524	-11.991	0.646
				314.056	-2.29	-11.138	1.333
				314.057	-1.897	-10.26	2.054
				314.057	-1.451	-9.184	2.821
				314.057	-1.032	-8.085	3.638
				314.058	-0.743	-6.912	4.445
				314.058	-0.547	-5.808	5.104
				314.058	-0.471	-4.623	5.704
				314.058	-0.519	-3.344	6.165
				314.059	-0.679	-1.957	6.431
				314.059	-1.05	-0.588	6.504
				314.059	-1.577	0.708	6.392
				314.06	-2.258	1.975	6.17
				314.06	-3.113	3.253	5.807
				314.06	-4.114	4.674	5.262
				314.061	-5.216	6.14	4.58
				314.061	-6.396	7.66	3.711
				314.061	-7.575	9.146	2.72
				314.062	-8.678	10.575	1.729
				314.062	-9.63	12.165	0.771
				314.062	-10.476	13.796	-0.086
				314.062	-11.261	15.426	-0.874
				314.063	-11.949	17.179	-1.52
				314.063	-12.508	18.901	-1.977
				314.063	-12.955	20.611	-2.318
				314.064	-13.301	22.428	-2.492
				314.064	-13.546	24.117	-2.488
				314.064	-13.759	25.763	-2.311
				314.065	-13.878	27.179	-1.992
				314.065	-13.859	28.392	-1.506
				314.065	-13.716	29.406	-0.873
				314.065	-13.52	30.288	-0.157
				314.066	-13.275	30.934	0.569
				314.066	-12.96	31.211	1.3
				314.066	-12.568	31.079	1.981
				314.067	-12.097	30.629	2.551
				314.067	-11.605	29.955	3.067
				314.067	-11.082	29.193	3.474
				314.068	-10.509	28.301	3.833
				314.068	-9.802	27.227	4.073
				314.068	-8.983	26.164	4.179
				314.069	-8.137	25.128	4.17
				314.069	-7.221	24.21	4.049
				314.069	-6.171	23.245	3.777
				314.07	-5.048	22.292	3.368
				314.07	-3.864	21.542	2.87
				314.07	-2.593	20.992	2.331
				314.07	-1.258	20.668	1.79
				314.071	0.119	20.426	1.35
				314.071	1.417	20.155	0.957
				314.071	2.608	19.582	0.604
				314.072	3.676	19.019	0.338
				314.072	4.58	18.445	0.208
				314.072	5.278	17.804	0.115
				314.072	5.832	16.879	0.103
				314.073	6.162	15.872	0.125
				314.073	6.29	14.91	0.296
				314.074	6.337	13.767	0.559
				314.074	6.273	12.582	0.853
				314.074	6.092	11.31	1.085
				314.074	5.923	10.1	1.335
				314.075	5.76	9.045	1.67
				314.075	5.681	8.29	2.185
				314.075	5.689	7.835	2.844
				314.076	5.844	7.496	3.532
				314.076	6.133	7.287	4.354
				314.076	6.539	7.406	5.357
				314.077	6.981	7.96	6.565
				314.077	7.494	8.626	8.002
				314.077	8.053	9.695	9.542
				314.077	8.653	11.009	11.176
				314.078	9.299	12.519	12.944
				314.078	9.871	14.008	14.792
				314.078	10.421	15.49	16.534
				314.079	11.042	16.876	18.161
				314.079	11.767	18.095	19.626
				314.079	12.551	19.269	21.046
				314.08	13.304	20.251	22.223
				314.08	14.023	21.041	23.153
				314.08	14.723	21.511	23.852
				314.08	15.437	21.839	24.283
				314.081	16.119	21.867	24.445
				314.081	16.749	21.608	24.458
				314.081	17.343	20.915	24.329
				314.082	17.843	20.015	24.208
				314.082	18.312	19.002	24.034
				314.082	18.61	17.765	23.764
				314.083	18.636	16.61	23.39
				314.083	18.384	15.351	22.773
				314.083	18.002	14.189	21.95
				314.084	17.514	13.199	21
				314.084	16.883	12.331	19.931
				314.084	16.114	11.606	18.702
				314.084	15.293	10.941	17.29
				314.085	14.444	10.486	15.714
				314.085	13.468	10.201	14.091
				314.085	12.402	10.227	12.293
				314.086	11.283	10.344	10.454
				314.086	10.143	10.508	8.616
				314.086	9.027	10.632	6.801
				314.087	7.94	10.564	4.992
				314.087	6.808	10.311	3.324
				314.087	5.665	9.873	1.827
				314.087	4.532	9.376	0.524
				314.088	3.54	8.7	-0.556
				314.088	2.553	7.962	-1.329
				314.088	1.544	7.179	-1.874
				314.089	0.55	6.256	-2.252
				314.089	-0.345	5.202	-2.463
				314.089	-1.171	3.958	-2.55
				314.09	-1.892	2.761	-2.49
				314.09	-2.446	1.489	-2.282
				314.09	-2.835	0.224	-1.828
				314.091	-3.012	-0.953	-1.159
				314.091	-2.951	-2.014	-0.371
				314.091	-2.623	-3.163	0.569
				314.091	-2.105	-4.203	1.546
				314.092	-1.41	-5.182	2.515
				314.092	-0.61	-6.113	3.498
				314.092	0.278	-6.914	4.468
				314.093	1.223	-7.459	5.454
				314.093	2.255	-7.599	6.429
				314.093	3.26	-7.475	7.315
				314.094	4.135	-6.96	8.016
				314.094	4.867	-6.039	8.497
				314.094	5.483	-4.637	8.712
				314.094	6.008	-2.9	8.818
				314.095	6.36	-1.015	8.737
				314.095	6.586	1.041	8.515
				314.095	6.673	3.214	8.239
				314.096	6.651	5.353	8.002
				314.096	6.613	7.19	7.789
				314.096	6.575	8.897	7.565
				314.097	6.551	10.374	7.278
				314.097	6.555	11.622	6.899
				314.097	6.561	12.778	6.539
				314.098	6.648	13.723	6.185
				314.098	6.714	14.395	5.975
				314.098	6.731	14.773	5.89
				314.099	6.738	14.991	5.956
				314.099	6.736	15.112	6.129
				314.099	6.702	14.96	6.37
				314.099	6.803	14.643	6.537
				314.1	7.006	14.318	6.611
				314.1	7.2	13.907	6.595
				314.1	7.337	13.305	6.554
				314.101	7.416	12.419	6.382
				314.101	7.58	11.368	6.168
				314.101	7.776	10.197	6.002
				314.101	8.017	8.83	5.819
				314.102	8.29	7.327	5.5
				314.102	8.644	5.758	5.069
				314.102	9.043	4.013	4.602
				314.103	9.473	2.357	4.084
				314.103	9.872	0.9	3.562
				314.103	10.21	-0.283	3.094
				314.104	10.474	-1.178	2.715
				314.104	10.766	-1.863	2.406
				314.104	11.037	-2.166	2.224
				314.105	11.327	-2.23	2.148
				314.105	11.677	-2.279	2.031
				314.105	12.015	-2.295	1.851
				314.106	12.394	-2.259	1.62
				314.106	12.715	-2.294	1.463
				314.106	12.951	-2.39	1.278
				314.106	13.157	-2.567	0.985
				314.107	13.427	-2.981	0.765
				314.107	13.681	-3.479	0.528
				314.107	13.958	-4.116	0.255
				314.108	14.24	-4.722	-0.089
				314.108	14.56	-5.378	-0.438
				314.108	14.932	-6.054	-0.758
				314.109	15.305	-6.745	-1.093
				314.109	15.666	-7.426	-1.346
				314.109	16.035	-7.92	-1.521
				314.11	16.428	-8.154	-1.739
				314.11	16.814	-8.244	-2.034
				314.11	17.207	-8.056	-2.374
				314.11	17.59	-7.774	-2.766
				314.111	17.833	-7.643	-3.314
				314.111	18.027	-7.645	-3.933
				314.111	18.177	-7.92	-4.552
				314.112	18.333	-8.179	-5.163
				314.112	18.446	-8.573	-5.717
				314.112	18.553	-9.035	-6.256
				314.113	18.635	-9.454	-6.772
				314.113	18.763	-9.898	-7.401
				314.113	18.907	-10.393	-8.004
				314.113	19.019	-10.703	-8.691
				314.114	19.139	-10.727	-9.288
				314.114	19.265	-10.572	-9.838
				314.114	19.452	-9.964	-10.264
				314.115	19.655	-8.943	-10.492
				314.115	19.826	-7.377	-10.518
				314.115	19.996	-5.476	-10.358
				314.116	20.086	-3.419	-10.095
				314.116	20.151	-0.901	-9.749
				314.116	20.113	1.96	-9.19
				314.116	19.853	5.243	-8.395
				314.117	19.471	8.85	-7.428
				314.117	18.966	12.668	-6.29
				314.117	18.399	16.451	-4.914
				314.118	17.743	20.08	-3.41
				314.118	17.043	23.454	-1.783
				314.118	16.414	26.516	-0.11
				314.119	15.923	29.248	1.452
				314.119	15.558	31.489	2.856
				314.119	15.284	33.321	4.205
				314.12	15.071	34.824	5.544
				314.12	14.801	35.817	6.924
				314.12	14.545	36.298	8.271
				314.12	14.266	36.364	9.601
				314.121	13.985	35.921	10.982
				314.121	13.827	35.053	12.358
				314.121	13.732	33.585	13.696
				314.122	13.527	31.819	14.961
				314.122	13.214	29.834	16.077
				314.122	12.693	27.694	17.209
				314.123	11.892	25.363	18.352
				314.123	10.897	23.058	19.396
				314.123	9.708	20.778	20.267
				314.123	8.464	18.406	20.986
				314.124	7.195	16.215	21.555
				314.124	5.966	14.146	22.125
				314.124	4.704	12.212	22.7
				314.125	3.432	10.478	23.233
				314.125	2.123	9.131	23.753
				314.125	0.947	8.362	24.222
				314.126	-0.054	7.883	24.759
				314.126	-0.901	7.693	25.235
				314.126	-1.504	7.947	25.616
				314.127	-1.841	8.741	26.008
				314.127	-1.997	9.944	26.441
				314.127	-1.924	11.501	26.869
				314.127	-1.638	13.321	27.241
				314.128	-1.165	15.289	27.409
				314.128	-0.492	17.531	27.406
				314.128	0.512	19.749	27.247
				314.129	1.78	21.826	27.005
				314.129	3.15	23.813	26.619
				314.129	4.578	25.523	26.088
				314.13	6.108	27.014	25.477
				314.13	7.648	28.208	24.715
				314.13	9.179	28.993	23.844
				314.13	10.627	29.412	22.728
				314.131	12	29.573	21.423
				314.131	13.191	29.552	19.97
				314.131	14.135	29.256	18.364
				314.132	14.828	28.58	16.668
				314.132	15.219	27.553	14.887
				314.132	15.203	26.396	12.886
				314.133	14.88	24.949	10.79
				314.133	14.431	23.327	8.573
				314.133	13.748	21.616	6.269
				314.134	12.806	19.871	3.995
				314.134	11.602	18.01	1.795
				314.134	10.189	16.168	-0.273
				314.135	8.645	14.21	-2.138
				314.135	7.01	12.026	-3.783
				314.135	5.463	9.74	-5.153
				314.135	4.068	7.367	-6.206
				314.136	2.877	5.058	-7.071
				314.136	1.88	2.857	-7.646
				314.136	0.996	0.741	-7.908
				314.137	0.158	-1.144	-7.92
				314.137	-0.664	-2.902	-7.769
				314.137	-1.476	-4.537	-7.52
				314.137	-2.172	-5.844	-7.314
				314.138	-2.784	-6.939	-7.052
				314.138	-3.259	-8.104	-6.784
				314.139	-3.61	-9.129	-6.517
				314.139	-3.884	-10.061	-6.315
				314.139	-4.162	-10.857	-6.163
				314.139	-4.405	-11.712	-6.091
				314.14	-4.567	-12.682	-6.011
				314.14	-4.579	-13.816	-5.971
				314.14	-4.458	-15.114	-5.95
				314.141	-4.184	-16.375	-5.85
				314.141	-3.848	-17.653	-5.71
				314.141	-3.459	-19.033	-5.367
				314.142	-2.982	-20.669	-4.97
				314.142	-2.407	-22.166	-4.607
				314.142	-1.733	-23.412	-4.241
				314.142	-1	-24.513	-3.828
				314.143	-0.14	-25.259	-3.382
				314.143	0.784	-25.634	-2.88
				314.143	1.659	-25.646	-2.338
				314.144	2.429	-25.125	-1.691
				314.144	3.14	-24.146	-1.02
				314.144	3.725	-22.844	-0.391
				314.145	4.222	-21.454	0.243
				314.145	4.664	-20.034	0.81
				314.145	5.039	-18.521	1.352
				314.146	5.363	-17.049	1.98
				314.146	5.627	-15.809	2.708
				314.146	5.788	-14.708	3.449
				314.146	5.851	-13.878	4.146
				314.147	5.851	-13.355	4.726
				314.147	5.878	-13.015	5.246
				314.147	5.928	-13.111	5.597
				314.148	6.025	-13.42	5.694
				314.148	6.14	-13.919	5.644
				314.148	6.256	-14.469	5.575
				314.149	6.304	-14.913	5.537
				314.149	6.369	-15.26	5.536
				314.149	6.393	-15.505	5.496
				314.149	6.273	-15.659	5.439
				314.15	6.112	-15.734	5.362
				314.15	5.878	-15.724	5.242
				314.15	5.572	-15.519	5.172
				314.151	5.061	-15.056	5.031
				314.151	4.316	-14.229	4.809
				314.151	3.384	-13.045	4.471
				314.152	2.366	-11.676	4.145
				314.152	1.271	-10.147	3.763
				314.152	0.262	-8.516	3.215
				314.152	-0.629	-6.912	2.478
				314.153	-1.484	-5.338	1.629
				314.153	-2.186	-3.739	0.685
				314.153	-2.821	-1.974	-0.4
				314.154	-3.424	-0.153	-1.53
				314.154	-4.04	1.568	-2.719
				314.154	-4.526	2.996	-3.772
				314.155	-4.833	4.052	-4.642
				314.155	-4.936	4.685	-5.19
				314.155	-4.857	4.876	-5.348
				314.156	-4.639	4.751	-5.22
				314.156	-4.218	4.293	-4.792
				314.156	-3.767	3.463	-4.046
				314.156	-3.286	2.557	-3.059
				314.157	-2.876	1.667	-1.816
				314.157	-2.446	0.733	-0.43
				314.157	-2.012	-0.028	1.06
				314.158	-1.467	-0.664	2.63
				314.158	-0.938	-1.088	4.228
				314.158	-0.381	-1.34	5.786
				314.159	0.296	-1.247	7.329
				314.159	0.936	-0.847	8.685
				314.159	1.526	-0.16	9.839
				314.159	2.083	0.87	10.748
				314.16	2.636	2.354	11.409
				314.16	3.236	4.19	11.934
				314.16	3.891	6.174	12.22
				314.161	4.5	8.322	12.314
				314.161	5.126	10.441	12.284
				314.161	5.632	12.462	12.161
				314.162	6.098	14.42	11.914
				314.162	6.431	16.543	11.568
				314.162	6.566	18.766	11.053
				314.163	6.497	20.961	10.457
				314.163	6.343	23.128	9.838
				314.163	6.023	25.138	9.275
				314.163	5.559	26.845	8.742
				314.164	4.921	28.156	8.089
				314.164	4.135	29.292	7.304
				314.164	3.266	30.208	6.451
				314.165	2.374	30.921	5.565
				314.165	1.581	31.567	4.685
				314.165	0.891	32.254	3.816
				314.166	0.322	32.767	2.909
				314.166	-0.166	33.039	2.044
				314.166	-0.57	33.118	1.147
				314.166	-0.873	32.971	0.192
				314.167	-0.985	32.743	-0.831
				314.167	-0.997	32.702	-1.918
				314.168	-1.037	32.997	-3.076
				314.168	-1.033	33.327	-4.218
				314.168	-0.924	33.573	-5.321
				314.168	-0.826	33.617	-6.289
				314.169	-0.843	33.409	-7.134
				314.169	-0.986	32.955	-7.862
				314.169	-1.207	32.255	-8.45
				314.17	-1.49	31.391	-8.959
				314.17	-1.808	30.456	-9.418
				314.17	-2.242	29.384	-9.721
				314.171	-2.83	28.353	-9.936
				314.171	-3.57	27.235	-10.113
				314.171	-4.225	25.98	-10.135
				314.171	-4.78	24.442	-9.877
				314.172	-5.386	23.073	-9.341
				314.172	-5.998	21.734	-8.611
				314.172	-6.478	20.441	-7.79
				314.173	-6.886	19.303	-6.906
				314.173	-7.176	18.27	-6
				314.173	-7.458	17.314	-5.053
				314.174	-7.617	16.373	-4.085
				314.174	-7.651	15.363	-3.138
				314.174	-7.53	14.379	-2.314
				314.175	-7.29	13.405	-1.519
				314.175	-6.96	12.474	-0.726
				314.175	-6.686	11.759	-0.013
				314.175	-6.387	11.321	0.584
				314.176	-6.06	11.005	0.999
				314.176	-5.73	10.966	1.34
				314.176	-5.474	11.011	1.653
				314.177	-5.256	11.195	1.955
				314.177	-5.036	11.533	2.141
				314.177	-4.806	11.867	2.249
				314.178	-4.513	12.469	2.313
				314.178	-4.162	13.406	2.227
				314.178	-3.777	14.511	2.119
				314.178	-3.402	15.568	1.883
				314.179	-2.968	16.552	1.594
				314.179	-2.426	17.533	1.215
				314.179	-1.812	18.437	0.756
				314.18	-1.076	19.378	0.2
				314.18	-0.272	20.416	-0.575
				314.18	0.663	21.529	-1.564
				314.181	1.609	22.699	-2.674
				314.181	2.581	23.905	-3.854
				314.181	3.451	25.117	-5.118
				314.182	4.234	26.025	-6.348
				314.182	4.979	26.806	-7.442
				314.182	5.641	27.451	-8.393
				314.182	6.212	28.204	-9.196
				314.183	6.67	28.893	-9.829
				314.183	6.978	29.415	-10.374
				314.183	7.185	29.699	-10.774
				314.184	7.279	29.887	-10.926
				314.184	7.283	29.72	-10.863
				314.184	7.306	29.273	-10.493
				314.185	7.303	28.634	-9.813
				314.185	7.35	27.79	-8.851
				314.185	7.468	26.811	-7.645
				314.185	7.545	25.8	-6.263
				314.186	7.633	24.938	-4.872
				314.186	7.679	23.997	-3.448
				314.186	7.683	22.915	-2.121
				314.187	7.666	21.805	-0.717
				314.187	7.654	20.511	0.828
				314.187	7.646	18.897	2.47
				314.188	7.75	17.158	4.071
				314.188	7.809	15.404	5.628
				314.188	7.762	13.356	7.054
				314.188	7.619	11.3	8.354
				314.189	7.425	9.42	9.625
				314.189	7.193	7.702	10.822
				314.189	6.837	6.023	12.01
				314.19	6.418	4.358	13.144
				314.19	6.043	2.624	14.263
				314.19	5.731	0.902	15.298
				314.191	5.465	-0.55	16.261
				314.191	5.327	-1.711	16.924
				314.191	5.125	-2.466	17.428
				314.192	4.88	-3.029	17.757
				314.192	4.732	-3.367	17.83
				314.192	4.682	-3.634	17.592
				314.192	4.746	-4.055	17.15
				314.193	4.883	-4.668	16.489
				314.193	5.182	-5.525	15.573
				314.193	5.661	-6.524	14.505
				314.194	6.235	-7.531	13.378
				314.194	6.914	-8.561	12.141
				314.194	7.605	-9.632	10.865
				314.195	8.267	-10.737	9.638
				314.195	8.881	-11.833	8.466
				314.195	9.455	-12.853	7.292
				314.195	9.86	-13.627	6.244
				314.196	10.113	-14.13	5.472
				314.196	10.186	-14.33	4.882
				314.196	10.017	-14.296	4.346
				314.197	9.6	-13.918	3.936
				314.197	8.928	-13.442	3.683
				314.197	8.006	-12.748	3.498
				314.198	6.793	-11.825	3.419
				314.198	5.406	-10.72	3.416
				314.198	3.816	-9.391	3.38
				314.199	2.149	-7.938	3.423
				314.199	0.366	-6.32	3.52
				314.199	-1.359	-4.592	3.631
				314.2	-3.065	-2.669	3.685
				314.2	-4.601	-0.603	3.705
				314.2	-5.937	1.664	3.796
				314.2	-7.081	4.11	4.015
				314.201	-8.015	6.581	4.296
				314.201	-8.728	9.104	4.615
				314.201	-9.245	11.415	4.881
				314.202	-9.606	13.507	5.066
				314.202	-9.884	15.269	5.209
				314.202	-10.02	16.649	5.229
				314.202	-10.003	17.644	5.191
				314.203	-9.869	18.321	5.087
				314.203	-9.566	18.547	4.972
				314.204	-9.178	18.533	4.951
				314.204	-8.75	18.382	4.997
				314.204	-8.348	18.004	5.071
				314.204	-7.966	17.311	5.139
				314.205	-7.695	16.494	5.198
				314.205	-7.508	15.731	5.261
				314.205	-7.329	15.008	5.48
				314.206	-7.087	14.369	5.759
				314.206	-6.719	13.852	6.183
				314.206	-6.243	13.441	6.734
				314.207	-5.78	13.071	7.341
				314.207	-5.354	12.554	8.066
				314.207	-4.992	11.855	8.76
				314.207	-4.714	10.867	9.501
				314.208	-4.501	9.576	10.13
				314.208	-4.364	8.164	10.687
				314.208	-4.212	6.803	11.19
				314.209	-3.915	5.438	11.688
				314.209	-3.62	4.071	12.107
				314.209	-3.361	2.704	12.386
				314.21	-3.256	1.637	12.597
				314.21	-3.294	0.82	12.613
				314.21	-3.414	0.087	12.464
				314.211	-3.518	-0.479	12.091
				314.211	-3.637	-0.746	11.4
				314.211	-3.713	-0.75	10.41
				314.211	-3.726	-0.428	9.126
				314.212	-3.729	0.158	7.605
				314.212	-3.742	0.846	5.952
				314.212	-3.865	1.652	4.073
				314.213	-3.971	2.495	1.99
				314.213	-3.964	3.511	-0.151
				314.213	-3.871	4.677	-2.335
				314.214	-3.664	5.569	-4.518
				314.214	-3.387	6.491	-6.586
				314.214	-3.124	7.444	-8.447
				314.214	-2.848	8.367	-9.942
				314.215	-2.597	9.324	-11.057
				314.215	-2.326	10.143	-11.842
				314.215	-2.085	10.912	-12.194
				314.216	-1.79	11.831	-12.316
				314.216	-1.391	12.756	-12.204
				314.216	-0.988	13.515	-11.748
				314.217	-0.676	14.229	-11.106
				314.217	-0.434	14.625	-10.25
				314.217	-0.194	14.988	-9.283
				314.217	0.02	15.31	-8.196
				314.218	0.194	15.635	-7.087
				314.218	0.32	16.088	-5.981
				314.218	0.442	16.587	-4.869
				314.219	0.5	17.202	-3.743
				314.219	0.572	17.868	-2.684
				314.219	0.643	18.539	-1.637
				314.22	0.713	19.073	-0.549
				314.22	0.786	19.687	0.405
				314.22	0.787	20.39	1.269
				314.221	0.727	21.141	2.071
				314.221	0.609	21.902	2.9
				314.221	0.415	22.607	3.751
				314.221	0.126	23.182	4.599
				314.222	-0.203	23.44	5.496
				314.222	-0.656	23.34	6.401
				314.222	-1.144	22.794	7.27
				314.223	-1.753	22.053	8.09
				314.223	-2.438	20.908	8.897
				314.223	-3.226	19.462	9.626
				314.224	-4.139	17.574	10.372
				314.224	-5.051	15.244	11.235
				314.224	-5.87	12.614	12.107
				314.224	-6.601	9.934	12.781
				314.225	-7.248	7.279	13.281
				314.225	-7.817	4.781	13.692
				314.225	-8.303	2.656	14.031
				314.226	-8.691	0.855	14.245
				314.226	-9.017	-0.398	14.269
				314.226	-9.293	-1.244	14.041
				314.227	-9.512	-1.792	13.649
				314.227	-9.731	-1.934	13.104
				314.227	-9.823	-1.651	12.422
				314.228	-9.858	-1.02	11.571
				314.228	-9.901	0.057	10.575
				314.228	-9.893	1.426	9.58
				314.228	-9.876	3.001	8.676
				314.229	-9.85	4.637	7.726
				314.229	-9.811	6.235	6.711
				314.229	-9.783	7.767	5.654
				314.23	-9.725	9.198	4.631
				314.23	-9.656	10.665	3.711
				314.23	-9.612	12.177	2.883
				314.231	-9.604	13.653	2.094
				314.231	-9.756	15.082	1.383
				314.231	-10.052	16.472	0.738
				314.231	-10.398	17.808	0.064
				314.232	-10.763	18.878	-0.578
				314.232	-11.234	19.608	-1.248
				314.233	-11.791	19.964	-1.968
				314.233	-12.377	19.909	-2.68
				314.233	-12.954	19.261	-3.415
				314.233	-13.511	18.238	-4.109
				314.234	-13.974	16.712	-4.828
				314.234	-14.27	14.752	-5.494
				314.234	-14.416	12.624	-6.206
				314.235	-14.368	10.264	-6.89
				314.235	-14.032	7.868	-7.516
				314.235	-13.587	5.285	-8.044
				314.236	-13.056	2.627	-8.361
				314.236	-12.411	-0.018	-8.613
				314.236	-11.775	-2.525	-8.743
				314.236	-11.194	-4.732	-8.716
				314.237	-10.792	-6.516	-8.62
				314.237	-10.527	-7.861	-8.583
				314.237	-10.477	-8.841	-8.634
				314.238	-10.581	-9.393	-8.784
				314.238	-10.817	-9.557	-8.931
				314.238	-11.146	-9.496	-9.075
				314.239	-11.664	-9.334	-9.266
				314.239	-12.203	-9.035	-9.458
				314.239	-12.836	-8.723	-9.773
				314.24	-13.503	-8.329	-10.208
				314.24	-14.202	-7.938	-10.802
				314.24	-14.815	-7.486	-11.515
				314.24	-15.296	-7.06	-12.227
				314.241	-15.708	-6.759	-12.931
				314.241	-16.082	-6.523	-13.471
				314.241	-16.502	-6.364	-13.795
				314.242	-17.093	-6.612	-13.925
				314.242	-17.815	-7.035	-13.886
				314.242	-18.57	-7.575	-13.65
				314.243	-19.485	-8.179	-13.261
				314.243	-20.531	-8.696	-12.716
				314.243	-21.773	-9.11	-11.98
				314.243	-23.231	-9.372	-11.066
				314.244	-24.822	-9.545	-9.96
				314.244	-26.543	-9.845	-8.835
				314.244	-28.277	-10.035	-7.724
				314.245	-29.992	-10.099	-6.605
				314.245	-31.588	-10.211	-5.487
				314.245	-32.939	-10.413	-4.377
				314.246	-34.038	-10.574	-3.379
				314.246	-34.85	-10.799	-2.414
				314.246	-35.357	-10.895	-1.545
				314.247	-35.586	-10.904	-0.765
				314.247	-35.467	-10.938	-0.018
				314.247	-34.944	-10.898	0.721
				314.247	-34.097	-10.911	1.384
				314.248	-32.965	-10.824	2.029
				314.248	-31.655	-10.722	2.66
				314.248	-30.103	-10.599	3.188
				314.249	-28.327	-10.256	3.649
				314.249	-26.444	-9.452	3.969
				314.249	-24.429	-8.116	4.099
				314.25	-22.408	-6.427	4.082
				314.25	-20.482	-4.652	3.951
				314.25	-18.549	-2.968	3.81
				314.25	-16.649	-1.282	3.625
				314.251	-14.754	0.359	3.326
				314.251	-12.923	1.836	2.986
				314.251	-11.077	3.226	2.614
				314.252	-9.256	4.553	2.264
				314.252	-7.548	5.857	1.962
				314.252	-6.062	6.86	1.696
				314.253	-4.663	7.547	1.458
				314.253	-3.371	7.777	1.202
				314.253	-2.263	7.482	1.04
				314.253	-1.369	6.844	1.018
				314.254	-0.725	6.058	1.118
				314.254	-0.348	5.182	1.3
				314.254	-0.212	4.19	1.619
				314.255	-0.271	3.385	2.057
				314.255	-0.506	2.642	2.583
				314.255	-0.869	2.014	3.266
				314.256	-1.346	1.283	4.108
				314.256	-1.865	0.554	5.057
				314.256	-2.458	-0.151	6.059
				314.257	-3.217	-0.772	7.228
				314.257	-4.08	-1.103	8.528
				314.257	-4.95	-1.279	9.824
				314.257	-5.707	-1.234	10.98
				314.258	-6.362	-0.95	11.889
				314.258	-6.928	-0.528	12.533
				314.258	-7.395	-0.124	12.933
				314.259	-7.805	0.221	13.131
				314.259	-8.168	0.388	13.143
				314.259	-8.463	0.498	12.927
				314.26	-8.624	0.672	12.5
				314.26	-8.723	0.803	12.032
				314.26	-8.746	0.941	11.556
				314.26	-8.743	0.809	11.057
				314.261	-8.737	0.362	10.607
				314.261	-8.812	-0.153	10.243
				314.261	-8.85	-0.816	9.998
				314.262	-8.93	-1.664	9.895
				314.262	-9.024	-2.482	9.907
				314.262	-9.174	-3.31	9.986
				314.263	-9.346	-4.194	10.099
				314.263	-9.479	-4.986	10.196
				314.263	-9.591	-5.826	10.281
				314.264	-9.626	-6.593	10.332
				314.264	-9.49	-7.477	10.258
				314.264	-9.155	-8.458	10.081
				314.264	-8.563	-9.167	9.822
				314.265	-7.67	-9.643	9.439
				314.265	-6.553	-9.732	8.846
				314.265	-5.286	-9.384	8.162
				314.266	-3.888	-8.583	7.437
				314.266	-2.428	-7.632	6.601
				314.266	-0.964	-6.396	5.725
				314.267	0.485	-4.87	4.826
				314.267	1.837	-3.142	3.868
				314.267	3.116	-1.359	2.956
				314.268	4.335	0.677	2.107
				314.268	5.485	3.095	1.248
				314.268	6.556	5.707	0.305
				314.269	7.478	8.342	-0.624
				314.269	8.201	10.892	-1.49
				314.269	8.781	13.001	-2.208
				314.269	9.254	14.788	-2.934
				314.27	9.641	16.252	-3.566
				314.27	9.998	17.436	-4.13
				314.27	10.281	18.367	-4.777
				314.271	10.549	19.223	-5.444
				314.271	10.724	20.104	-6.104
				314.271	10.815	21.149	-6.851
				314.272	10.772	22.086	-7.64
				314.272	10.557	23.008	-8.435
				314.272	10.193	23.897	-9.232
				314.272	9.767	24.565	-9.964
				314.273	9.32	25.029	-10.645
				314.273	8.945	25.333	-11.256
				314.273	8.61	25.503	-11.775
				314.274	8.326	25.6	-12.17
				314.274	8.149	25.569	-12.312
				314.274	7.977	25.248	-12.166
				314.275	7.937	24.586	-11.773
				314.275	7.876	23.644	-11.159
				314.275	7.827	22.318	-10.335
				314.276	7.901	20.738	-9.301
				314.276	8.081	18.9	-8.14
				314.276	8.351	16.975	-7.01
				314.276	8.668	14.93	-6.037
				314.277	8.883	12.776	-5.146
				314.277	8.975	10.561	-4.34
				314.277	8.962	8.159	-3.6
				314.278	8.827	5.628	-2.952
				314.278	8.681	3.211	-2.381
				314.278	8.458	0.832	-1.845
				314.279	8.157	-1.628	-1.318
				314.279	7.768	-4.026	-0.78
				314.279	7.251	-6.128	-0.079
				314.279	6.687	-8.035	0.781
				314.28	5.979	-9.695	1.797
				314.28	5.127	-11.112	2.952
				314.28	4.257	-12.303	4.247
				314.281	3.445	-13.435	5.638
				314.281	2.706	-14.316	7.069
				314.281	2.084	-14.969	8.503
				314.282	1.445	-15.346	9.913
				314.282	0.747	-15.475	11.12
				314.282	0.086	-15.2	12.118
				314.283	-0.492	-14.593	12.819
				314.283	-0.995	-13.852	13.211
				314.283	-1.484	-13.159	13.162
				314.283	-1.899	-12.509	12.837
				314.284	-2.147	-11.84	12.329
				314.284	-2.321	-11.225	11.7
				314.284	-2.498	-10.517	11.047
				314.285	-2.691	-9.679	10.323
				314.285	-2.999	-8.946	9.714
				314.285	-3.44	-8.339	9.189
				314.286	-3.9	-7.88	8.769
				314.286	-4.429	-7.59	8.451
				314.286	-5.025	-7.525	8.285
				314.286	-5.63	-7.67	8.303
				314.287	-6.301	-7.958	8.539
				314.287	-7.01	-8.252	8.938
				314.287	-7.781	-8.581	9.433
				314.288	-8.536	-8.995	10.009
				314.288	-9.238	-9.455	10.639
				314.288	-9.884	-9.993	11.262
				314.289	-10.484	-10.576	11.851
				314.289	-10.895	-11.179	12.287
				314.289	-11.124	-11.792	12.646
				314.289	-11.098	-12.481	12.972
				314.29	-10.921	-13.224	13.179
				314.29	-10.625	-14.064	13.269
				314.29	-10.122	-14.874	13.303
				314.291	-9.504	-15.753	13.242
				314.291	-8.726	-16.59	13.166
				314.291	-7.842	-17.242	13.001
				314.292	-6.967	-17.557	12.745
				314.292	-6.247	-17.628	12.435
				314.292	-5.6	-17.305	12.09
				314.293	-5.011	-16.56	11.782
				314.293	-4.509	-15.393	11.478
				314.293	-4.172	-13.896	11.131
				314.293	-3.997	-12.052	10.847
				314.294	-3.871	-9.961	10.613
				314.294	-3.923	-7.628	10.355
				314.294	-4.181	-5.12	10.194
				314.295	-4.648	-2.581	10.064
				314.295	-5.365	-0.179	10.006
				314.295	-6.288	2.141	10.03
				314.296	-7.197	4.455	10.081
				314.296	-8.044	6.583	10.095
				314.296	-8.89	8.464	10.105
				314.296	-9.789	10.083	10.018
				314.297	-10.636	11.41	9.935
				314.297	-11.4	12.483	9.839
				314.298	-12.173	13.343	9.774
				314.298	-12.898	14.112	9.741
				314.298	-13.559	14.5	9.684
				314.298	-14.146	14.68	9.464
				314.299	-14.624	14.848	9.109
				314.299	-14.903	14.902	8.631
				314.299	-15.037	14.815	8.066
				314.3	-15.11	14.711	7.491
				314.3	-15.144	14.604	6.868
				314.3	-14.962	14.459	6.272
				314.3	-14.729	14.327	5.739
				314.301	-14.476	14.296	5.252
				314.301	-14.115	14.397	4.813
				314.301	-13.635	14.536	4.297
				314.302	-13.055	14.828	3.737
				314.302	-12.384	15.212	3.101
				314.302	-11.57	15.613	2.536
				314.303	-10.661	16.052	2.035
				314.303	-9.661	16.474	1.648
				314.303	-8.475	16.761	1.219
				314.304	-7.213	16.954	0.708
				314.304	-5.861	17.051	0.124
				314.304	-4.55	16.972	-0.601
				314.305	-3.214	16.679	-1.413
				314.305	-1.884	16.032	-2.311
				314.305	-0.528	15.17	-3.301
				314.305	0.885	14.062	-4.351
				314.306	2.246	12.909	-5.431
				314.306	3.508	11.825	-6.518
				314.306	4.673	10.765	-7.658
				314.307	5.682	9.804	-8.846
				314.307	6.465	8.807	-10.055
				314.307	7.015	8.027	-11.198
				314.308	7.411	7.336	-12.24
				314.308	7.66	6.892	-13.112
				314.308	7.768	6.561	-13.875
				314.308	7.756	6.452	-14.576
				314.309	7.548	6.499	-15.215
				314.309	7.141	6.745	-15.622
				314.309	6.635	7.254	-15.826
				314.31	6.067	7.988	-15.825
				314.31	5.567	8.771	-15.704
				314.31	5.139	9.482	-15.494
				314.311	4.808	10.187	-15.328
				314.311	4.62	10.619	-15.066
				314.311	4.508	10.742	-14.763
				314.312	4.377	10.597	-14.415
				314.312	4.269	10.104	-14.003
				314.312	4.208	9.38	-13.496
				314.312	4.199	8.407	-12.835
				314.313	4.173	7.25	-12.157
				314.313	4.108	5.836	-11.574
				314.313	4.037	4.015	-10.981
				314.314	3.848	1.914	-10.386
				314.314	3.458	-0.223	-9.827
				314.314	2.847	-2.264	-9.254
				314.315	2.089	-3.963	-8.665
				314.315	1.176	-5.328	-8.13
				314.315	0.214	-6.482	-7.696
				314.315	-0.801	-7.321	-7.419
				314.316	-1.844	-7.581	-7.303
				314.316	-2.919	-7.429	-7.262
				314.316	-3.97	-6.889	-7.302
				314.317	-4.984	-6.081	-7.301
				314.317	-6.035	-4.897	-7.358
				314.317	-7.086	-3.347	-7.51
				314.318	-8.054	-1.61	-7.736
				314.318	-8.839	0.144	-7.967
				314.318	-9.564	1.811	-8.149
				314.318	-10.22	3.307	-8.264
				314.319	-10.837	4.744	-8.407
				314.319	-11.363	6.335	-8.688
				314.319	-11.752	7.764	-9.03
				314.32	-12.038	8.904	-9.496
				314.32	-12.306	9.769	-10.192
				314.32	-12.455	10.398	-11.117
				314.321	-12.447	10.94	-12.157
				314.321	-12.152	11.346	-13.254
				314.321	-11.642	11.624	-14.38
				314.322	-10.949	11.807	-15.473
				314.322	-10.16	11.937	-16.654
				314.322	-9.214	12.178	-17.825
				314.322	-8.089	12.323	-18.823
				314.323	-6.871	12.434	-19.533
				314.323	-5.541	12.413	-19.875
				314.323	-4.2	12.305	-19.925
				314.324	-2.83	12.197	-19.713
				314.324	-1.398	11.819	-19.127
				314.324	-0.038	11.251	-18.229
				314.325	1.209	10.418	-17.071
				314.325	2.403	9.42	-15.691
				314.325	3.499	8.205	-14.133
				314.325	4.552	6.968	-12.391
				314.326	5.542	5.5	-10.591
				314.326	6.452	3.865	-8.84
				314.327	7.249	2.244	-7.099
				314.327	7.893	0.525	-5.497
				314.327	8.386	-1.268	-4.113
				314.327	8.776	-2.978	-2.841
				314.328	9.071	-4.365	-1.691
				314.328	9.359	-5.188	-0.785
				314.328	9.534	-5.771	-0.109
				314.329	9.516	-6.196	0.435
				314.329	9.209	-6.298	0.783
				314.329	8.747	-6.155	1.011
				314.329	8.127	-5.858	1.128
				314.33	7.436	-5.399	1.205
				314.33	6.632	-4.852	1.241
				314.33	5.779	-4.247	1.251
				314.331	4.898	-3.541	1.228
				314.331	3.987	-2.836	1.152
				314.331	3.123	-2.249	0.922
				314.332	2.201	-1.961	0.642
				314.332	1.304	-1.95	0.286
				314.332	0.453	-1.938	-0.215
				314.333	-0.295	-2.108	-0.798
				314.333	-0.928	-2.429	-1.459
				314.333	-1.518	-2.861	-2.148
				314.334	-2.082	-3.084	-2.92
				314.334	-2.594	-3.219	-3.748
				314.334	-3.019	-3.32	-4.584
				314.334	-3.391	-3.306	-5.312
				314.335	-3.612	-3.238	-5.922
				314.335	-3.773	-3.069	-6.346
				314.335	-3.845	-2.614	-6.658
				314.336	-3.886	-2.015	-6.803
				314.336	-3.811	-1.34	-6.821
				314.336	-3.614	-0.562	-6.68
				314.337	-3.349	0.27	-6.467
				314.337	-2.966	0.989	-6.267
				314.337	-2.443	1.494	-6.044
				314.337	-1.841	1.631	-5.708
				314.338	-1.191	1.614	-5.274
				314.338	-0.514	1.499	-4.857
				314.338	0.085	1.446	-4.516
				314.339	0.521	1.441	-4.163
				314.339	0.829	1.428	-3.807
				314.339	1.016	1.439	-3.554
				314.34	1.071	1.321	-3.371
				314.34	0.923	1.201	-3.264
				314.34	0.642	0.945	-3.227
				314.341	0.198	0.665	-3.189
				314.341	-0.453	0.362	-3.228
				314.341	-1.221	0.218	-3.356
				314.341	-2.046	0.106	-3.667
				314.342	-2.9	0.057	-4.174
				314.342	-3.661	-0.04	-4.736
				314.342	-4.273	-0.174	-5.307
				314.343	-4.677	-0.305	-5.883
				314.343	-4.905	-0.517	-6.442
				314.343	-4.875	-0.587	-6.913
				314.344	-4.617	-0.518	-7.367
				314.344	-4.191	-0.34	-7.752
				314.344	-3.689	-0.115	-7.989
				314.344	-2.992	0.419	-7.952
				314.345	-2.246	1.067	-7.701
				314.345	-1.404	1.982	-7.36
				314.345	-0.494	3.11	-6.96
				314.346	0.494	4.335	-6.466
				314.346	1.507	5.669	-5.898
				314.346	2.503	7.029	-5.432
				314.347	3.42	8.278	-5.061
				314.347	4.247	9.201	-4.692
				314.347	5.006	9.836	-4.31
				314.348	5.722	10.282	-3.92
				314.348	6.478	10.541	-3.621
				314.348	7.206	10.715	-3.44
				314.348	7.927	10.623	-3.32
				314.349	8.636	10.367	-3.285
				314.349	9.347	9.939	-3.316
				314.349	10.055	9.345	-3.462
				314.35	10.695	8.56	-3.869
				314.35	11.323	7.585	-4.503
				314.35	12.009	6.453	-5.208
				314.351	12.745	5.38	-5.992
				314.351	13.438	4.411	-6.786
				314.351	14.142	3.457	-7.535
				314.351	14.801	2.466	-8.164
				314.352	15.365	1.463	-8.751
				314.352	15.837	0.443	-9.313
				314.352	16.214	-0.423	-9.758
				314.353	16.496	-1.373	-10.072
				314.353	16.645	-2.415	-10.273
				314.353	16.662	-3.482	-10.391
				314.354	16.604	-4.642	-10.301
				314.354	16.483	-5.849	-10.085
				314.354	16.298	-6.913	-9.772
				314.354	16.104	-7.928	-9.375
				314.355	15.92	-8.784	-9.048
				314.355	15.676	-9.611	-8.87
				314.355	15.556	-10.495	-8.843
				314.356	15.465	-11.39	-9.002
				314.356	15.428	-12.175	-9.256
				314.356	15.416	-12.805	-9.629
				314.357	15.349	-13.158	-10.062
				314.357	15.227	-13.168	-10.499
				314.357	14.972	-12.936	-10.893
				314.358	14.512	-12.388	-11.187
				314.358	13.858	-11.621	-11.425
				314.358	12.983	-10.546	-11.67
				314.358	11.889	-9.344	-11.94
				314.359	10.737	-8.254	-12.181
				314.359	9.46	-7.038	-12.323
				314.359	8.109	-5.774	-12.435
				314.36	6.817	-4.661	-12.549
				314.36	5.467	-3.89	-12.691
				314.36	4.159	-3.401	-12.876
				314.361	3.033	-3.258	-13.063
				314.361	2.038	-3.345	-13.142
				314.361	1.287	-3.474	-13.195
				314.361	0.751	-3.785	-13.288
				314.362	0.468	-4.407	-13.406
				314.362	0.351	-5.292	-13.491
				314.363	0.306	-6.249	-13.538
				314.363	0.324	-7.202	-13.669
				314.363	0.398	-8	-13.81
				314.363	0.486	-8.647	-13.93
				314.364	0.677	-9.099	-14.019
				314.364	0.974	-9.378	-14.15
				314.364	1.298	-9.714	-14.292
				314.365	1.619	-10.166	-14.509
				314.365	1.942	-10.754	-14.92
				314.365	2.213	-11.257	-15.468
				314.365	2.496	-11.666	-16.042
				314.366	2.814	-11.946	-16.516
				314.366	3.231	-12.146	-17.028
				314.366	3.669	-12.253	-17.463
				314.367	4.166	-12.276	-17.808
				314.367	4.68	-12.184	-18.127
				314.367	5.166	-12.056	-18.35
				314.368	5.494	-11.926	-18.429
				314.368	5.699	-11.7	-18.402
				314.368	5.841	-11.079	-18.225
				314.369	5.928	-10.12	-17.846
				314.369	6.109	-8.843	-17.312
				314.369	6.418	-7.424	-16.558
				314.37	6.771	-5.953	-15.732
				314.37	7.114	-4.414	-14.867
				314.37	7.503	-2.765	-13.955
				314.37	7.874	-1.112	-13.023
				314.371	8.169	0.401	-12.05
				314.371	8.363	1.927	-11.124
				314.371	8.473	3.494	-10.345
				314.372	8.657	5.013	-9.614
				314.372	8.806	6.451	-8.919
				314.372	8.91	7.66	-8.305
				314.373	8.924	8.527	-7.665
				314.373	8.79	8.906	-7.013
				314.373	8.479	9.084	-6.405
				314.373	7.983	9.065	-5.838
				314.374	7.464	8.793	-5.364
				314.374	6.8	8.454	-4.962
				314.374	6.09	7.981	-4.636
				314.375	5.371	7.463	-4.367
				314.375	4.689	6.889	-4.078
				314.375	4.032	6.342	-3.703
				314.376	3.21	5.795	-3.298
				314.376	2.332	5.31	-2.924
				314.376	1.501	4.839	-2.641
				314.377	0.693	4.564	-2.429
				314.377	-0.232	4.369	-2.305
				314.377	-1.134	4.252	-2.23
				314.377	-2.112	4.27	-2.215
				314.378	-3.12	4.414	-2.113
				314.378	-4.108	4.711	-2.008
				314.378	-5.065	5.233	-1.844
				314.379	-5.826	5.827	-1.66
				314.379	-6.446	6.455	-1.599
				314.379	-6.849	7.187	-1.615
				314.38	-7.019	7.884	-1.744
				314.38	-7.096	8.594	-1.931
				314.38	-7.245	9.289	-2.23
				314.38	-7.277	10.015	-2.601
				314.381	-7.277	10.798	-2.929
				314.381	-7.208	11.633	-3.274
				314.381	-7.056	12.369	-3.75
				314.382	-6.758	12.858	-4.291
				314.382	-6.409	13.173	-4.872
				314.382	-5.958	13.185	-5.551
				314.383	-5.569	13.116	-6.255
				314.383	-5.232	12.759	-6.97
				314.383	-4.846	12.221	-7.733
				314.384	-4.534	11.581	-8.491
				314.384	-4.214	10.913	-9.225
				314.384	-3.943	10.19	-9.986
				314.384	-3.731	9.383	-10.865
				314.385	-3.593	8.347	-11.783
				314.385	-3.483	7.149	-12.733
				314.385	-3.504	5.925	-13.581
				314.386	-3.537	4.673	-14.339
				314.386	-3.739	3.555	-15.032
				314.386	-4.048	2.469	-15.631
				314.387	-4.367	1.371	-16.148
				314.387	-4.785	0.486	-16.524
				314.387	-5.219	-0.084	-16.741
				314.387	-5.616	-0.561	-16.835
				314.388	-6.073	-0.974	-16.802
				314.388	-6.599	-1.313	-16.636
				314.388	-7.064	-1.457	-16.343
				314.389	-7.7	-1.18	-15.969
				314.389	-8.389	-0.586	-15.483
				314.389	-9.203	0.307	-14.951
				314.39	-10.013	1.368	-14.334
				314.39	-10.805	2.421	-13.623
				314.39	-11.623	3.465	-12.82
				314.39	-12.457	4.382	-11.846
				314.391	-13.221	5.166	-10.789
				314.391	-13.997	5.652	-9.666
				314.392	-14.655	5.972	-8.512
				314.392	-15.146	6.121	-7.262
				314.392	-15.631	6.066	-5.951
				314.392	-16.007	5.865	-4.508
				314.393	-16.315	5.367	-2.939
				314.393	-16.555	4.659	-1.323
				314.393	-16.763	3.698	0.337
				314.394	-16.952	2.743	1.929
				314.394	-17.174	1.76	3.494
				314.394	-17.369	0.891	4.898
				314.394	-17.639	0.007	6.051
				314.395	-17.941	-0.832	7
				314.395	-18.285	-1.525	7.735
				314.395	-18.679	-2.209	8.227
				314.396	-19.022	-2.726	8.406
				314.396	-19.285	-3.214	8.288
				314.396	-19.393	-3.682	7.816
				314.397	-19.339	-4.195	7.168
				314.397	-19.122	-4.763	6.328
				314.397	-18.821	-5.534	5.312
				314.398	-18.555	-6.376	4.163
				314.398	-18.211	-7.261	2.925
				314.398	-17.825	-8.265	1.671
				314.399	-17.41	-9.094	0.474
				314.399	-16.917	-9.932	-0.64
				314.399	-16.342	-10.628	-1.62
				314.399	-15.663	-11.168	-2.403
				314.4	-14.886	-11.646	-3.025
				314.4	-14.087	-12.155	-3.503
				314.4	-13.364	-12.455	-3.844
				314.401	-12.697	-12.388	-4.071
				314.401	-12.134	-11.801	-4.235
				314.401	-11.501	-10.829	-4.236
				314.401	-10.782	-9.394	-4.167
				314.402	-10.021	-7.504	-3.999
				314.402	-9.173	-5.364	-3.765
				314.402	-8.342	-3.086	-3.478
				314.403	-7.437	-0.773	-3.22
				314.403	-6.506	1.546	-2.929
				314.403	-5.652	3.86	-2.595
				314.404	-4.884	6.222	-2.219
				314.404	-4.083	8.707	-1.788
				314.404	-3.313	11.111	-1.33
				314.405	-2.521	13.122	-0.87
				314.405	-1.738	14.932	-0.412
				314.405	-0.92	16.465	0.001
				314.406	-0.15	17.448	0.382
				314.406	0.423	17.968	0.756
				314.406	0.937	18.309	1.05
				314.406	1.294	18.612	1.355
				314.407	1.412	18.942	1.62
				314.407	1.358	19.174	1.813
				314.407	1.245	19.499	2.082
				314.408	1.048	19.906	2.383
				314.408	0.881	20.25	2.66
				314.408	0.706	20.506	2.833
				314.409	0.57	20.808	2.923
				314.409	0.362	20.937	2.957
				314.409	-0.037	21.04	3.013
				314.409	-0.382	21.377	3.016
				314.41	-0.667	21.548	2.949
				314.41	-0.878	21.393	2.932
				314.41	-0.878	21.081	2.924
				314.411	-0.743	20.486	3.079
				314.411	-0.521	19.563	3.261
				314.411	-0.258	18.36	3.364
				314.412	0.044	16.88	3.418
				314.412	0.31	15.357	3.457
				314.412	0.618	14.007	3.537
				314.413	0.983	12.692	3.646
				314.413	1.419	11.534	3.731
				314.413	1.891	10.478	3.82
				314.413	2.39	9.629	3.942
				314.414	2.923	9.139	4.08
				314.414	3.373	8.737	4.136
				314.414	3.767	8.389	4.093
				314.415	4.186	8.19	3.888
				314.415	4.76	8.021	3.635
				314.415	5.415	7.881	3.4
				314.416	6.11	7.772	3.223
				314.416	6.822	7.543	3.059
				314.416	7.43	7.217	2.961
				314.416	8.015	7.088	2.94
				314.417	8.544	6.932	2.913
				314.417	8.96	6.783	2.872
				314.417	9.295	6.647	2.809
				314.418	9.589	6.497	2.811
				314.418	9.85	6.411	2.838
				314.418	10.197	6.483	2.882
				314.419	10.472	6.744	2.828
				314.419	10.596	7.199	2.674
				314.419	10.658	7.938	2.53
				314.42	10.543	8.902	2.484
				314.42	10.378	9.763	2.473
				314.42	10.12	10.393	2.544
				314.42	9.867	10.796	2.708
				314.421	9.619	10.922	3.057
				314.421	9.392	10.83	3.57
				314.421	9.098	10.606	4.135
				314.422	8.899	10.099	4.749
				314.422	8.579	9.339	5.368
				314.422	8.077	8.389	6.045
				314.423	7.49	7.236	6.809
				314.423	6.892	5.77	7.511
				314.423	6.395	4.085	8.038
				314.423	5.984	2.295	8.422
				314.424	5.688	0.513	8.64
				314.424	5.51	-1.164	8.546
				314.424	5.457	-2.741	8.187
				314.425	5.451	-4.179	7.527
				314.425	5.567	-5.628	6.539
				314.425	5.759	-6.992	5.346
				314.426	5.958	-8.15	4
				314.426	6.197	-9.097	2.594
				314.426	6.581	-9.885	1.035
				314.427	6.918	-10.524	-0.568
				314.427	7.213	-11.216	-2.184
				314.427	7.44	-11.943	-3.797
				314.428	7.625	-12.567	-5.438
				314.428	7.698	-13.181	-7.039
				314.428	7.672	-13.817	-8.554
				314.428	7.472	-14.485	-9.917
				314.429	7.18	-15.142	-11.067
				314.429	6.661	-15.759	-11.957
				314.429	5.89	-16.384	-12.668
				314.43	5.02	-16.926	-13.168
				314.43	4.026	-17.51	-13.497
				314.43	2.955	-17.999	-13.618
				314.43	1.833	-18.323	-13.625
				314.431	0.61	-18.57	-13.506
				314.431	-0.676	-18.801	-13.301
				314.431	-1.994	-19.085	-12.967
				314.432	-3.318	-19.342	-12.541
				314.432	-4.49	-19.508	-12.039
				314.432	-5.437	-19.562	-11.519
				314.433	-6.195	-19.633	-11.089
				314.433	-6.717	-19.682	-10.709
				314.433	-7	-19.607	-10.413
				314.434	-7.179	-19.464	-10.189
				314.434	-7.196	-19.349	-10.008
				314.434	-7.13	-19.27	-9.952
				314.435	-6.901	-19.071	-9.947
				314.435	-6.598	-18.69	-9.954
				314.435	-6.277	-18.059	-10.103
				314.435	-5.945	-17.198	-10.414
				314.436	-5.663	-16.289	-10.911
				314.436	-5.55	-15.401	-11.584
				314.436	-5.599	-14.453	-12.316
				314.437	-5.754	-13.229	-13.11
				314.437	-6.074	-12.003	-13.979
				314.437	-6.431	-10.957	-14.87
				314.438	-6.824	-9.916	-15.678
				314.438	-7.157	-8.98	-16.379
				314.438	-7.478	-8.231	-16.985
				314.438	-7.777	-7.469	-17.519
				314.439	-8.017	-6.855	-17.944
				314.439	-8.178	-6.555	-18.086
				314.439	-8.269	-6.343	-17.919
				314.44	-8.34	-6.083	-17.371
				314.44	-8.319	-5.723	-16.535
				314.44	-8.253	-5.402	-15.518
				314.441	-8.042	-5.117	-14.378
				314.441	-7.81	-4.815	-13.196
				314.441	-7.575	-4.593	-12.054
				314.442	-7.339	-4.215	-10.941
				314.442	-7.12	-3.591	-9.951
				314.442	-6.87	-2.992	-9.06
				314.442	-6.577	-2.409	-8.333
				314.443	-6.198	-1.818	-7.676
				314.443	-5.836	-1.09	-7.178
				314.443	-5.511	-0.534	-6.902
				314.444	-5.221	-0.161	-6.859
				314.444	-5.013	0.237	-6.962
				314.444	-4.921	0.707	-7.183
				314.445	-4.996	1.313	-7.484
				314.445	-5.092	2.079	-7.852
				314.445	-5.251	2.976	-8.349
				314.445	-5.467	3.893	-8.863
				314.446	-5.7	4.885	-9.327
				314.446	-5.929	5.948	-9.767
				314.446	-6.164	7.106	-10.197
				314.447	-6.448	8.3	-10.587
				314.447	-6.629	9.319	-10.86
				314.447	-6.663	10.333	-10.939
				314.448	-6.646	11.249	-10.773
				314.448	-6.653	11.789	-10.416
				314.448	-6.598	12.07	-9.797
				314.449	-6.439	12.234	-9
				314.449	-6.299	12.194	-8.032
				314.449	-6.184	11.884	-6.894
				314.449	-6.138	11.413	-5.535
				314.45	-6.134	10.903	-3.926
				314.45	-6.198	10.331	-2.112
				314.45	-6.204	9.721	-0.231
				314.451	-6.152	9.128	1.598
				314.451	-6.079	8.68	3.307
				314.451	-5.967	8.388	4.809
				314.452	-5.781	8.303	6.072
				314.452	-5.512	8.193	7.046
				314.452	-5.168	7.909	7.822
				314.452	-4.779	7.489	8.524
				314.453	-4.353	7.229	9.091
				314.453	-3.934	7.012	9.649
				314.453	-3.416	6.6	10.057
				314.454	-2.927	6.01	10.368
				314.454	-2.453	5.326	10.571
				314.454	-2.048	4.419	10.843
				314.455	-1.734	3.426	11.131
				314.455	-1.559	2.294	11.431
				314.455	-1.326	1.097	11.77
				314.455	-1	0.099	12.225
				314.456	-0.65	-0.826	12.778
				314.456	-0.241	-1.435	13.253
				314.457	0.342	-2.101	13.716
				314.457	1.07	-2.926	13.948
				314.457	1.947	-3.743	13.952
				314.457	2.971	-4.545	13.791
				314.458	4.075	-5.402	13.545
				314.458	5.145	-6.29	13.217
				314.458	6.216	-7.03	12.788
				314.459	7.252	-7.706	12.212
				314.459	8.234	-8.292	11.495
				314.459	9.053	-8.97	10.648
				314.459	9.719	-9.544	9.783
				314.46	10.235	-10.07	8.889
				314.46	10.56	-10.576	8.046
				314.46	10.7	-10.863	7.204
				314.461	10.706	-10.872	6.424
				314.461	10.539	-10.638	5.635
				314.461	10.207	-10.166	4.91
				314.462	9.851	-9.422	4.283
				314.462	9.477	-8.553	3.784
				314.462	9.046	-7.7	3.469
				314.463	8.702	-6.865	3.268
				314.463	8.422	-6.043	3.171
				314.463	8.243	-5.252	3.082
				314.464	8.167	-4.61	3.02
				314.464	8.079	-4.076	3.054
				314.464	8.087	-3.674	3.169
				314.464	8.164	-3.445	3.408
				314.465	8.249	-3.379	3.844
				314.465	8.367	-3.369	4.387
				314.465	8.568	-3.461	4.906
				314.466	8.743	-3.601	5.334
				314.466	8.923	-3.721	5.534
				314.466	9.053	-3.733	5.585
				314.466	9.062	-3.821	5.61
				314.467	8.995	-3.912	5.707
				314.467	8.829	-3.902	5.771
				314.467	8.68	-3.648	5.768
				314.468	8.484	-3.343	5.72
				314.468	8.205	-3.059	5.657
				314.468	7.902	-2.779	5.563
				314.469	7.566	-2.541	5.309
				314.469	7.189	-2.408	5.042
				314.469	6.901	-2.113	4.746
				314.47	6.768	-1.839	4.54
				314.47	6.804	-1.691	4.543
				314.47	7.029	-1.659	4.588
				314.471	7.408	-1.756	4.611
				314.471	7.843	-2.014	4.528
				314.471	8.276	-2.558	4.469
				314.471	8.723	-3.307	4.341
				314.472	9.129	-4.029	4.191
				314.472	9.385	-4.851	3.883
				314.472	9.572	-5.728	3.485
				314.473	9.641	-6.369	3.017
				314.473	9.508	-6.974	2.482
				314.473	9.073	-7.592	1.873
				314.474	8.401	-8.123	1.143
				314.474	7.509	-8.626	0.308
				314.474	6.377	-9.073	-0.518
				314.474	5.174	-9.404	-1.351
				314.475	3.943	-9.575	-2.128
				314.475	2.757	-9.516	-2.934
				314.475	1.597	-9.47	-3.79
				314.476	0.516	-9.338	-4.69
				314.476	-0.531	-9.134	-5.612
				314.476	-1.602	-9.043	-6.475
				314.477	-2.68	-9.112	-7.369
				314.477	-3.698	-9.236	-8.267
				314.477	-4.625	-9.429	-9.068
				314.478	-5.481	-9.632	-9.775
				314.478	-6.209	-9.829	-10.425
				314.478	-6.84	-9.824	-10.997
				314.478	-7.424	-9.704	-11.607
				314.479	-8.003	-9.524	-12.199
				314.479	-8.654	-9.326	-12.735
				314.479	-9.348	-9.083	-13.229
				314.48	-10.007	-8.811	-13.577
				314.48	-10.536	-8.43	-13.814
				314.48	-10.871	-7.999	-13.919
				314.481	-11.017	-7.4	-13.894
				314.481	-11.058	-6.684	-13.76
				314.481	-11.047	-5.754	-13.551
				314.481	-11.021	-4.582	-13.292
				314.482	-10.952	-3.133	-13.034
				314.482	-10.807	-1.747	-12.707
				314.482	-10.507	-0.304	-12.243
				314.483	-10.055	1.147	-11.733
				314.483	-9.431	2.692	-11.089
				314.483	-8.775	4.322	-10.308
				314.484	-8.12	6.066	-9.492
				314.484	-7.551	7.989	-8.528
				314.484	-7.003	9.921	-7.411
				314.485	-6.331	11.688	-6.248
				314.485	-5.584	13.341	-5.052
				314.485	-4.731	14.684	-3.789
				314.486	-3.815	15.505	-2.426
				314.486	-2.843	15.814	-1.15
				314.486	-2.006	15.756	0.068
				314.486	-1.218	15.392	1.275
				314.487	-0.496	14.697	2.46
				314.487	0.183	13.72	3.518
				314.487	0.967	12.531	4.42
				314.488	1.885	11.111	5.116
				314.488	2.837	9.533	5.453
				314.488	3.692	7.998	5.579
				314.488	4.508	6.553	5.602
				314.489	5.219	5.313	5.536
				314.489	5.777	4.638	5.33
				314.489	6.191	4.528	5.164
				314.49	6.447	5.046	5.023
				314.49	6.562	5.917	4.895
				314.49	6.51	7.072	4.786
				314.491	6.414	8.472	4.709
				314.491	6.266	10.073	4.712
				314.491	5.92	11.747	4.808
				314.492	5.509	13.325	5.169
				314.492	5.183	14.819	5.677
				314.492	4.843	16.102	6.19
				314.493	4.483	17.284	6.615
				314.493	4.147	18.06	6.967
				314.493	3.861	18.509	7.334
				314.493	3.582	18.585	7.651
				314.494	3.32	18.491	7.953
				314.494	3.14	18.325	8.167
				314.494	2.971	17.952	8.306
				314.495	2.819	17.419	8.38
				314.495	2.736	16.786	8.434
				314.495	2.671	16.135	8.362
				314.495	2.442	15.369	8.245
				314.496	2.04	14.454	8.092
				314.496	1.566	13.46	7.989
				314.496	1.042	12.321	8
				314.497	0.479	11.082	8.091
				314.497	-0.163	9.78	8.266
				314.497	-0.815	8.356	8.451
				314.498	-1.381	6.883	8.679
				314.498	-1.934	5.422	8.977
				314.498	-2.482	4.098	9.33
				314.499	-3.062	2.931	9.671
				314.499	-3.688	1.835	10.036
				314.499	-4.31	0.736	10.428
				314.5	-4.838	-0.121	10.867
				314.5	-5.287	-0.714	11.356
				314.5	-5.637	-1.262	11.841
				314.5	-5.87	-1.624	12.233
				314.501	-5.988	-1.824	12.58
				314.501	-6.007	-1.836	12.921
				314.501	-5.995	-1.799	13.32
				314.502	-5.885	-1.745	13.716
				314.502	-5.65	-1.661	14.237
				314.502	-5.356	-1.579	14.793
				314.502	-4.95	-1.478	15.434
				314.503	-4.461	-1.344	16.112
				314.503	-3.964	-1.105	16.76
				314.503	-3.383	-0.823	17.396
				314.504	-2.889	-0.367	17.886
				314.504	-2.472	0.381	18.304
				314.504	-2.022	1.312	18.535
				314.505	-1.589	2.377	18.711
				314.505	-1.099	3.466	18.753
				314.505	-0.695	4.722	18.729
				314.506	-0.468	6.077	18.589
				314.506	-0.303	7.343	18.283
				314.506	-0.18	8.538	17.846
				314.507	-0.136	9.734	17.243
				314.507	-0.177	10.905	16.516
				314.507	-0.333	11.972	15.674
				314.507	-0.517	12.867	14.812
				314.508	-0.615	13.594	13.945
				314.508	-0.756	14.115	13.207
				314.508	-0.931	14.451	12.493
				314.509	-1.152	14.793	11.726
				314.509	-1.384	15.039	10.905
				314.509	-1.566	15.39	10.062
				314.51	-1.74	15.894	9.235
				314.51	-1.906	16.519	8.498
				314.51	-2.085	17.277	7.847
				314.51	-2.202	18.174	7.273
				314.511	-2.265	19.166	6.744
				314.511	-2.351	20.206	6.329
				314.511	-2.465	21.371	6.086
				314.512	-2.676	22.504	5.912
				314.512	-2.949	23.716	5.824
				314.512	-3.285	24.847	5.963
				314.513	-3.572	25.957	6.314
				314.513	-3.915	26.881	6.813
				314.513	-4.197	27.607	7.517
				314.514	-4.333	28.128	8.476
				314.514	-4.392	28.37	9.586
				314.514	-4.29	28.381	10.901
				314.514	-4.072	28.094	12.334
				314.515	-3.804	27.658	13.808
				314.515	-3.462	27.091	15.264
				314.515	-3.042	26.365	16.651
				314.516	-2.528	25.481	18.01
				314.516	-1.971	24.16	19.241
				314.516	-1.394	22.371	20.284
				314.517	-0.78	20.22	21.172
				314.517	-0.112	17.714	21.853
				314.517	0.445	14.954	22.293
				314.517	0.979	12.006	22.499
				314.518	1.486	8.909	22.497
				314.518	1.863	5.824	22.311
				314.518	2.119	2.909	21.999
				314.519	2.34	-0.038	21.48
				314.519	2.506	-2.877	20.836
				314.519	2.632	-5.702	20.031
				314.52	2.794	-8.294	19.124
				314.52	2.998	-10.546	18.228
				314.52	3.309	-12.381	17.383
				314.521	3.593	-13.675	16.578
				314.521	3.934	-14.457	15.845
				314.521	4.329	-14.911	15.094
				314.522	4.764	-15.002	14.374
				314.522	5.257	-15.105	13.655
				314.522	5.902	-15.118	13.019
				314.522	6.795	-14.839	12.639
				314.523	7.849	-14.458	12.558
				314.523	8.977	-13.76	12.745
				314.523	10.146	-12.711	13.274
				314.524	11.258	-11.459	14.069
				314.524	12.275	-10.001	15.121
				314.524	13.223	-8.507	16.357
				314.524	14.109	-7.126	17.733
				314.525	14.907	-5.759	19.198
				314.525	15.593	-4.286	20.725
				314.525	16.166	-2.726	22.241
				314.526	16.712	-1.167	23.757
				314.526	17.127	0.158	25.183
				314.526	17.343	1.279	26.384
				314.527	17.43	2.226	27.427
				314.527	17.444	2.716	28.326
				314.527	17.448	2.942	29.07
				314.528	17.448	2.866	29.619
				314.528	17.375	2.633	29.949
				314.528	17.223	2.423	30.209
				314.529	17.019	2.18	30.438
				314.529	16.79	1.926	30.65
				314.529	16.537	1.623	30.949
				314.529	16.211	1.556	31.274
				314.53	15.733	1.701	31.596
				314.53	15.264	2.017	31.905
				314.53	14.789	2.341	32.181
				314.531	14.295	2.665	32.381
				314.531	13.772	3.015	32.426
				314.531	13.278	3.513	32.307
				314.531	12.878	3.983	32.089
				314.532	12.626	4.191	31.804
				314.532	12.462	4.401	31.423
				314.532	12.344	4.617	30.967
				314.533	12.174	4.726	30.537
				314.533	11.954	4.532	30.079
				314.533	11.729	4.154	29.648
				314.534	11.544	3.604	29.244
				314.534	11.293	3.056	28.94
				314.534	10.997	2.615	28.775
				314.535	10.676	2.408	28.733
				314.535	10.421	2.468	28.799
				314.535	10.222	2.67	28.967
				314.536	10.028	3.063	29.243
				314.536	9.848	3.661	29.505
				314.536	9.629	4.36	29.689
				314.536	9.462	5.359	29.666
				314.537	9.47	6.792	29.533
				314.537	9.647	8.606	29.298
				314.537	9.939	10.627	28.997
				314.538	10.412	13.047	28.625
				314.538	11.038	15.781	28.164
				314.538	11.718	18.894	27.585
				314.539	12.386	22.208	27.03
				314.539	13.008	25.531	26.489
				314.539	13.543	28.793	25.924
				314.539	14.114	31.894	25.457
				314.54	14.675	34.953	25.166
				314.54	15.344	37.953	24.963
				314.54	15.945	40.704	24.853
				314.541	16.44	43.21	24.714
				314.541	16.808	45.619	24.455
				314.541	17.047	47.81	24.062
				314.542	17.157	49.62	23.572
				314.542	17.236	50.975	23.105
				314.542	17.216	51.874	22.596
				314.543	17.167	52.531	22.141
				314.543	17.114	53.196	21.721
				314.543	16.985	54.121	21.349
				314.543	16.828	54.95	20.859
				314.544	16.634	55.528	20.408
				314.544	16.484	55.996	20.045
				314.544	16.306	56.295	19.778
				314.545	16.22	56.424	19.738
				314.545	16.215	56.47	19.974
				314.545	16.31	56.628	20.444
				314.546	16.499	57.01	20.973
				314.546	16.75	57.524	21.635
				314.546	17.024	58.127	22.323
				314.546	17.361	58.798	23.032
				314.547	17.68	59.436	23.777
				314.547	18.059	60.217	24.625
				314.547	18.334	61.111	25.458
				314.548	18.539	62.288	26.253
				314.548	18.618	63.701	27.081
				314.548	18.578	65.133	27.965
				314.549	18.446	66.5	28.827
				314.549	18.103	67.776	29.721
				314.549	17.592	68.947	30.661
				314.55	16.937	69.938	31.687
				314.55	16.3	70.735	32.718
				314.55	15.576	71.406	33.778
				314.55	14.832	71.807	34.991
				314.551	14.012	71.942	36.228
				314.551	13.229	71.932	37.549
				314.551	12.483	71.571	38.942
				314.552	11.847	70.971	40.399
				314.552	11.397	70.306	41.844
				314.552	11.044	69.636	43.261
				314.553	10.773	68.988	44.616
				314.553	10.575	68.302	45.938
				314.553	10.431	67.608	47.181
				314.553	10.272	67.023	48.312
				314.554	9.964	66.486	49.359
				314.554	9.6	66.019	50.124
				314.554	9.237	65.87	50.646
				314.555	8.826	65.782	50.865
				314.555	8.358	65.95	50.986
				314.555	7.823	66.381	50.947
				314.556	7.187	67.073	50.766
				314.556	6.581	67.942	50.494
				314.556	5.934	68.851	50.208
				314.557	5.31	69.737	49.856
				314.557	4.649	70.471	49.462
				314.557	3.973	70.874	49.078
				314.558	3.354	71.006	48.846
				314.558	2.88	70.973	48.791
				314.558	2.516	70.638	48.795
				314.558	2.248	70.125	48.839
				314.559	2.079	69.45	49.065
				314.559	1.929	68.472	49.503
				314.559	1.781	67.14	50.191
				314.56	1.575	65.361	51.107
				314.56	1.316	63.439	52.22
				314.56	1.085	61.507	53.531
				314.56	0.822	59.816	55.047
				314.561	0.639	58.446	56.714
				314.561	0.57	57.433	58.421
				314.561	0.643	56.673	60.018
				314.562	0.68	56.247	61.623
				314.562	0.686	56.05	63.216
				314.562	0.734	56.162	64.725
				314.563	0.805	56.584	65.972
				314.563	0.874	57.443	67.041
				314.563	1.02	58.712	67.88
				314.564	1.157	60.437	68.536
				314.564	1.373	62.56	69.007
				314.564	1.485	64.953	69.233
				314.565	1.537	67.45	69.186
				314.565	1.569	70.227	68.979
				314.565	1.597	73.176	68.724
				314.565	1.619	76.295	68.514
				314.566	1.648	79.512	68.366
				314.566	1.616	82.657	68.276
				314.566	1.6	85.606	68.28
				314.567	1.523	88.342	68.469
				314.567	1.339	90.774	68.767
				314.567	1.07	92.976	69.153
				314.567	0.696	94.932	69.652
				314.568	0.322	96.537	70.212
				314.568	0.131	97.955	70.991
				314.568	0.028	99.278	71.888
				314.569	-0.11	100.508	72.843
				314.569	-0.27	101.841	73.869
				314.569	-0.483	103.104	74.951
				314.57	-0.582	104.514	76.223
				314.57	-0.675	106.034	77.702
				314.57	-0.722	107.863	79.211
				314.571	-0.669	110.049	80.679
				314.571	-0.543	112.693	82.143
				314.571	-0.387	115.673	83.563
				314.572	-0.215	118.782	84.999
				314.572	-0.042	121.94	86.456
				314.572	0.091	125.079	87.893
				314.572	0.189	128.042	89.386
				314.573	0.331	130.799	90.97
				314.573	0.537	133.241	92.6
				314.573	0.771	135.378	94.194
				314.574	0.94	137.511	95.638
				314.574	1.087	139.423	96.982
				314.574	1.308	140.931	98.197
				314.575	1.617	142.069	99.427
				314.575	2.073	142.708	100.636
				314.575	2.667	143.028	101.853
				314.575	3.313	143.236	103.015
				314.576	3.96	143.35	104.218
				314.576	4.704	143.293	105.501
				314.576	5.504	143.297	106.753
				314.577	6.238	143.398	108.02
				314.577	7.044	143.743	109.341
				314.577	7.886	144.143	110.822
				314.578	8.75	144.573	112.409
				314.578	9.564	145.123	114.156
				314.578	10.224	145.857	116.032
				314.579	10.826	146.706	117.974
				314.579	11.266	147.847	120.066
				314.579	11.578	149.19	122.28
				314.579	11.862	150.68	124.609
				314.58	12.085	152.355	127.022
				314.58	12.208	154.102	129.471
				314.58	12.271	155.779	131.908
				314.581	12.238	157.44	134.326
				314.581	12.128	158.947	136.619
				314.581	12.012	160.265	138.875
				314.582	11.897	161.48	141.085
				314.582	11.847	162.641	143.261
				314.582	11.779	163.813	145.443
				314.582	11.74	164.837	147.518
				314.583	11.784	165.808	149.478
				314.583	11.889	166.711	151.327
				314.583	12.029	167.591	153.025
				314.584	12.127	168.568	154.621
				314.584	12.224	169.837	156.118
				314.584	12.41	171.451	157.443
				314.585	12.534	173.382	158.737
				314.585	12.523	175.694	159.996
				314.585	12.454	178.414	161.325
				314.586	12.326	181.424	162.724
				314.586	12.083	184.666	164.101
				314.586	11.875	188.04	165.517
				314.587	11.671	191.47	167.051
				314.587	11.448	195.006	168.736
				314.587	11.273	198.665	170.632
				314.587	11.195	202.334	172.645
				314.588	11.144	205.9	174.748
				314.588	11.029	209.209	176.982
				314.588	10.836	212.266	179.24
				314.589	10.653	215.151	181.464
				314.589	10.487	217.851	183.644
				314.589	10.403	220.43	185.737
				314.589	10.507	222.915	187.743
				314.59	10.649	225.401	189.723
				314.59	10.869	228.026	191.607
				314.59	11.064	230.609	193.321
				314.591	11.285	233.378	194.86
				314.591	11.457	236.262	196.143
				314.591	11.687	239.159	197.35
				314.592	12.048	242.101	198.481
				314.592	12.558	245.096	199.626
				314.592	13.224	248.027	200.912
				314.593	13.978	250.861	202.301
				314.593	14.687	253.493	203.748
				314.593	15.237	256.001	205.216
				314.594	15.739	258.372	206.836
				314.594	16.122	260.744	208.527
				314.594	16.417	263.163	210.338
				314.594	16.696	265.494	212.261
				314.595	16.91	267.53	214.307
				314.595	17.12	269.628	216.408
				314.595	17.308	271.67	218.57
				314.596	17.442	273.639	220.79
				314.596	17.543	275.608	223.022
				314.596	17.623	277.811	225.241
				314.596	17.727	280.138	227.396
				314.597	17.752	282.624	229.677
				314.597	17.711	284.963	232.043
				314.598	17.623	287.242	234.438
				314.598	17.534	289.549	237.014
				314.598	17.391	291.977	239.615
				314.598	17.225	294.573	242.247
				314.599	16.968	297.158	244.942
				314.599	16.625	299.648	247.815
				314.599	16.176	302.127	250.87
				314.6	15.697	304.609	254.152
				314.6	15.213	307.136	257.512
				314.6	14.764	309.661	260.98
				314.601	14.486	311.831	264.418
				314.601	14.421	314.011	267.771
				314.601	14.528	316.162	271.091
				314.601	14.714	318.207	274.231
				314.602	15.084	320.012	277.146
				314.602	15.547	321.704	279.949
				314.602	16.081	323.382	282.719
				314.603	16.668	325.359	285.346
				314.603	17.302	327.506	287.884
				314.603	17.929	329.719	290.23
				314.604	18.534	332.032	292.508
				314.604	19.02	334.269	294.743
				314.604	19.387	336.667	297.035
				314.604	19.577	339.401	299.423
				314.605	19.626	342.342	301.941
				314.605	19.625	345.548	304.545
				314.605	19.5	349.011	307.21
				314.606	19.272	352.743	309.993
				314.606	19.025	356.589	312.717
				314.606	18.753	360.444	315.437
				314.607	18.508	364.268	318.115
				314.607	18.396	368.151	320.701
				314.607	18.363	372.16	323.146
				314.608	18.481	376.289	325.505
				314.608	18.636	380.669	327.831
				314.608	18.852	385.15	330.174
				314.608	19.115	389.648	332.565
				314.609	19.311	394.063	335.036
				314.609	19.461	398.221	337.705
				314.609	19.545	402.21	340.579
				314.61	19.557	406.004	343.729
				314.61	19.599	409.643	347.11
				314.61	19.73	413.222	350.567
				314.611	19.803	416.882	354.145
				314.611	19.861	420.527	357.883
				314.611	19.941	424.291	361.764
				314.611	20.088	428.004	365.709
				314.612	20.434	431.664	369.592
				314.612	20.889	435.222	373.347
				314.612	21.593	438.702	376.936
				314.613	22.596	442.155	380.359
				314.613	23.778	445.499	383.656
				314.613	25.064	448.691	386.783
				314.614	26.353	451.756	389.674
				314.614	27.642	454.686	392.524
				314.614	28.885	457.337	395.322
				314.615	30.114	459.775	397.968
				314.615	31.241	461.816	400.374
				314.615	32.295	463.563	402.655
[truncated: 2,099 more rows]

## Sheet: Figure 3a
XPS survey spectrum
Figure 3a
					ZIS			SV-ZIS			SV-ZIS/MoSe2
					Binding energy	Counts		Binding energy	Counts		Binding energy	Counts
					1350.08	352576		1350.08	342097		1350	142097
					1349.08	350341		1349.08	339916		1349	139916
					1348.08	351266		1348.08	335462		1348	135462
					1347.08	350924		1347.08	332493		1347	132493
					1346.08	346561		1346.08	332114		1346	132114
					1345.08	341049		1345.08	328652		1345	128652
					1344.08	335963		1344.08	325306		1344	125306
					1343.08	334895		1343.08	323522		1343	123522
					1342.08	335515		1342.08	322278		1342	122278
					1341.08	336757		1341.08	324152		1341	124152
					1340.08	341296		1340.08	329405		1340	129405
					1339.08	352787		1339.08	337932		1339	137932
					1338.08	367505		1338.08	344914		1338	144914
					1337.08	374455		1337.08	354223		1337	154223
					1336.08	376764		1336.08	360142		1336	160142
					1335.08	373740		1335.08	359061		1335	159061
					1334.08	365813		1334.08	352657		1334	152657
					1333.08	357780		1333.08	338366		1333	138366
					1332.08	343232		1332.08	323873		1332	123873
					1331.08	325176		1331.08	310744		1331	110744
					1330.08	314550		1330.08	301969		1330	101969
					1329.08	306208		1329.08	298143		1329	98143
					1328.08	303717		1328.08	293044		1328	93044
					1327.08	305290		1327.08	288965		1327	88965
					1326.08	302270		1326.08	286880		1326	86880
					1325.08	299810		1325.08	290104		1325	90104
					1324.08	297450		1324.08	292678		1324	92678
					1323.08	296844		1323.08	289787		1323	89787
					1322.08	298703		1322.08	292174		1322	92174
					1321.08	298776		1321.08	292286		1321	92286
					1320.08	298887		1320.08	289392		1320	89392
					1319.08	298639		1319.08	288531		1319	88531
					1318.08	295352		1318.08	286035		1318	86035
					1317.08	292937		1317.08	285065		1317	85065
					1316.08	294419		1316.08	285862		1316	85862
					1315.08	297909		1315.08	285145		1315	85145
					1314.08	298800		1314.08	283876		1314	83876
					1313.08	296752		1313.08	285715		1313	85715
					1312.08	296198		1312.08	285107		1312	85107
					1311.08	297773		1311.08	283472		1311	83472
					1310.08	296922		1310.08	283956		1310	83956
					1309.08	295115		1309.08	285091		1309	85091
					1308.08	295824		1308.08	284796		1308	84796
					1307.08	296044		1307.08	286496		1307	86496
					1306.08	295231		1306.08	289739		1306	89739
					1305.08	296649		1305.08	287182		1305	87182
					1304.08	297507		1304.08	283806		1304	83806
					1303.08	298352		1303.08	282547		1303	82547
					1302.08	298492		1302.08	284732		1302	84732
					1301.08	297129		1301.08	288130		1301	88130
					1300.08	296203		1300.08	286541		1300	86541
					1299.08	296285		1299.08	283913		1299	83913
					1298.08	296380		1298.08	286274		1298	86274
					1297.08	296442		1297.08	289848		1297	89848
					1296.08	298537		1296.08	288579		1296	88579
					1295.08	300166		1295.08	286445		1295	86445
					1294.08	299743		1294.08	285507		1294	85507
					1293.08	297669		1293.08	283089		1293	83089
					1292.08	297574		1292.08	283489		1292	83489
					1291.08	296039		1291.08	284532		1291	84532
					1290.08	296882		1290.08	284717		1290	84717
					1289.08	296810		1289.08	285539		1289	85539
					1288.08	293779		1288.08	283243		1288	83243
					1287.08	295109		1287.08	283113		1287	83113
					1286.08	295686		1286.08	282760		1286	82760
					1285.08	292715		1285.08	282968		1285	82968
					1284.08	291646		1284.08	284683		1284	84683
					1283.08	293655		1283.08	283247		1283	83247
					1282.08	296558		1282.08	282018		1282	82018
					1281.08	295794		1281.08	282874		1281	82874
					1280.08	293942		1280.08	284238		1280	84238
					1279.08	293650		1279.08	285576		1279	85576
					1278.08	294107		1278.08	286394		1278	86394
					1277.08	296907		1277.08	285587		1277	85587
					1276.08	297930		1276.08	283301		1276	83301
					1275.08	295672		1275.08	282940		1275	82940
					1274.08	295225		1274.08	283902		1274	83902
					1273.08	296202		1273.08	286108		1273	86108
					1272.08	296081		1272.08	285473		1272	85473
					1271.08	295826		1271.08	284955		1271	84955
					1270.08	297266		1270.08	285729		1270	85729
					1269.08	297973		1269.08	285898		1269	85898
					1268.08	296383		1268.08	287406		1268	87406
					1267.08	295642		1267.08	288877		1267	88877
					1266.08	297448		1266.08	288208		1266	88208
					1265.08	298644		1265.08	287524		1265	87524
					1264.08	299748		1264.08	290760		1264	90760
					1263.08	298983		1263.08	291853		1263	91853
					1262.08	298028		1262.08	290684		1262	90684
					1261.08	298292		1261.08	289978		1261	89978
					1260.08	298743		1260.08	288967		1260	88967
					1259.08	298207		1259.08	289826		1259	89826
					1258.08	299404		1258.08	287919		1258	87919
					1257.08	299883		1257.08	284983		1257	84983
					1256.08	298435		1256.08	287255		1256	87255
					1255.08	298964		1255.08	289420		1255	89420
					1254.08	298714		1254.08	288558		1254	88558
					1253.08	297958		1253.08	289479		1253	89479
					1252.08	300422		1252.08	288045		1252	88045
					1251.08	301481		1251.08	288624		1251	88624
					1250.08	297447		1250.08	290759		1250	90759
					1249.08	299320		1249.08	289559		1249	89559
					1248.08	300217		1248.08	288151		1248	88151
					1247.08	301648		1247.08	288982		1247	88982
					1246.08	302208		1246.08	291145		1246	91145
					1245.08	300586		1245.08	292918		1245	92918
					1244.08	302270		1244.08	294259		1244	94259
					1243.08	304897		1243.08	294622		1243	94622
					1242.08	305871		1242.08	293519		1242	93519
					1241.08	305853		1241.08	293284		1241	93284
					1240.08	306994		1240.08	296743		1240	96743
					1239.08	308481		1239.08	296169		1239	96169
					1238.08	308714		1238.08	296001		1238	96001
					1237.08	308557		1237.08	296358		1237	96358
					1236.08	308534		1236.08	296184		1236	96184
					1235.08	308087		1235.08	297664		1235	97664
					1234.08	311079		1234.08	298425		1234	98425
					1233.08	312682		1233.08	300709		1233	100709
					1232.08	309943		1232.08	301638		1232	101638
					1231.08	311018		1231.08	302278		1231	102278
					1230.08	313975		1230.08	305303		1230	105303
					1229.08	317314		1229.08	306010		1229	106010
					1228.08	316865		1228.08	306609		1228	106609
					1227.08	315298		1227.08	307513		1227	107513
					1226.08	317579		1226.08	307108		1226	107108
					1225.08	316748		1225.08	305792		1225	105792
					1224.08	318076		1224.08	305264		1224	105264
					1223.08	319009		1223.08	304360		1223	104360
					1222.08	317369		1222.08	305678		1222	105678
					1221.08	318157		1221.08	306377		1221	106377
					1220.08	317885		1220.08	306332		1220	106332
					1219.08	316713		1219.08	308009		1219	108009
					1218.08	313713		1218.08	306262		1218	106262
					1217.08	312783		1217.08	304466		1217	104466
					1216.08	312880		1216.08	306535		1216	106535
					1215.08	312787		1215.08	305039		1215	105039
					1214.08	314071		1214.08	303959		1214	103959
					1213.08	313452		1213.08	301324		1213	101324
					1212.08	314482		1212.08	297502		1212	97502
					1211.08	313017		1211.08	299078		1211	99078
					1210.08	309531		1210.08	301230		1210	101230
					1209.08	310531		1209.08	300204		1209	100204
					1208.08	311801		1208.08	298378		1208	98378
					1207.08	310415		1207.08	298442		1207	98442
					1206.08	309247		1206.08	297850		1206	97850
					1205.08	310323		1205.08	296498		1205	96498
					1204.08	307867		1204.08	297599		1204	97599
					1203.08	305180		1203.08	297921		1203	97921
					1202.08	307031		1202.08	298801		1202	98801
					1201.08	308983		1201.08	300897		1201	100897
					1200.08	310344		1200.08	301526		1200	101526
					1199.08	314516		1199.08	301274		1199	101274
					1198.08	320050		1198.08	303979		1198	103979
					1197.08	321854		1197.08	307464		1197	107464
					1196.08	324108		1196.08	309379		1196	109379
					1195.08	324597		1195.08	309966		1195	109966
					1194.08	325217		1194.08	309728		1194	109728
					1193.08	325196		1193.08	307659		1193	107659
					1192.08	324783		1192.08	306403		1192	106403
					1191.08	321624		1191.08	306176		1191	106176
					1190.08	317899		1190.08	303475		1190	103475
					1189.08	316368		1189.08	301456		1189	101456
					1188.08	311996		1188.08	301366		1188	101366
					1187.08	310959		1187.08	299958		1187	99958
					1186.08	313086		1186.08	297922		1186	97922
					1185.08	311109		1185.08	296841		1185	96841
					1184.08	307372		1184.08	296559		1184	96559
					1183.08	305802		1183.08	296055		1183	96055
					1182.08	304417		1182.08	294152		1182	94152
					1181.08	304293		1181.08	290731		1181	90731
					1180.08	304246		1180.08	292649		1180	92649
					1179.08	304302		1179.08	294248		1179	94248
					1178.08	304045		1178.08	294178		1178	94178
					1177.08	303638		1177.08	293786		1177	93786
					1176.08	305042		1176.08	291839		1176	91839
					1175.08	307616		1175.08	292186		1175	92186
					1174.08	309935		1174.08	295023		1174	95023
					1173.08	310341		1173.08	295838		1173	95838
					1172.08	308955		1172.08	294875		1172	94875
					1171.08	308774		1171.08	297942		1171	97942
					1170.08	309815		1170.08	298636		1170	98636
					1169.08	309615		1169.08	295964		1169	95964
					1168.08	310734		1168.08	296099		1168	96099
					1167.08	309068		1167.08	296936		1167	96936
					1166.08	308887		1166.08	299385		1166	99385
					1165.08	312424		1165.08	298904		1165	98904
					1164.08	311382		1164.08	300334		1164	100334
					1163.08	313819		1163.08	300588		1163	100588
					1162.08	315082		1162.08	299029		1162	99029
					1161.08	314828		1161.08	300929		1161	100929
					1160.08	317363		1160.08	302584		1160	102584
					1159.08	313834		1159.08	302857		1159	102857
					1158.08	311498		1158.08	301637		1158	101637
					1157.08	314503		1157.08	299280		1157	99280
					1156.08	316068		1156.08	300630		1156	100630
					1155.08	317276		1155.08	300032		1155	100032
					1154.08	316221		1154.08	299626		1154	99626
					1153.08	317237		1153.08	301891		1153	101891
					1152.08	317024		1152.08	302298		1152	102298
					1151.08	315023		1151.08	302859		1151	102859
					1150.08	313979		1150.08	301983		1150	101983
					1149.08	313003		1149.08	298906		1149	98906
					1148.08	313020		1148.08	300181		1148	100181
					1147.08	313536		1147.08	303065		1147	103065
					1146.08	313667		1146.08	300159		1146	100159
					1145.08	312088		1145.08	299860		1145	99860
					1144.08	309609		1144.08	298668		1144	98668
					1143.08	308286		1143.08	295293		1143	95293
					1142.08	303989		1142.08	293596		1142	93596
					1141.08	303199		1141.08	291666		1141	91666
					1140.08	304628		1140.08	287742		1140	87742
					1139.08	300087		1139.08	285889		1139	85889
					1138.08	296383		1138.08	286322		1138	86322
					1137.08	295894		1137.08	283297		1137	83297
					1136.08	294373		1136.08	276837		1136	76837
					1135.08	292240		1135.08	278294		1135	78294
					1134.08	293782		1134.08	280979		1134	80979
					1133.08	294836		1133.08	280086		1133	80086
					1132.08	290938		1132.08	279941		1132	79941
					1131.08	290165		1131.08	278526		1131	78526
					1130.08	291072		1130.08	276736		1130	76736
					1129.08	289804		1129.08	278212		1129	78212
					1128.08	289712		1128.08	279078		1128	79078
					1127.08	288644		1127.08	279737		1127	79737
					1126.08	289305		1126.08	279392		1126	79392
					1125.08	292456		1125.08	277286		1125	77286
					1124.08	291233		1124.08	280690		1124	80690
					1123.08	291420		1123.08	280479		1123	80479
					1122.08	292678		1122.08	278806		1122	78806
					1121.08	292256		1121.08	281714		1121	81714
					1120.08	292556		1120.08	284205		1120	84205
					1119.08	295765		1119.08	282627		1119	82627
					1118.08	297882		1118.08	281993		1118	81993
					1117.08	298177		1117.08	284963		1117	84963
					1116.08	299334		1116.08	287719		1116	87719
					1115.08	300004		1115.08	287843		1115	87843
					1114.08	301865		1114.08	287643		1114	87643
					1113.08	302234		1113.08	290602		1113	90602
					1112.08	303882		1112.08	293132		1112	93132
					1111.08	306552		1111.08	293419		1111	93419
					1110.08	308386		1110.08	294064		1110	94064
					1109.08	309126		1109.08	293911		1109	93911
					1108.08	309525		1108.08	295918		1108	95918
					1107.08	313294		1107.08	300612		1107	100612
					1106.08	316694		1106.08	297926		1106	97926
					1105.08	316169		1105.08	299245		1105	99245
					1104.08	316755		1104.08	303288		1104	103288
					1103.08	319142		1103.08	302738		1103	102738
					1102.08	316094		1102.08	301145		1102	101145
					1101.08	313929		1101.08	301097		1101	101097
					1100.08	317157		1100.08	300503		1100	100503
					1099.08	315698		1099.08	297942		1099	97942
					1098.08	311731		1098.08	294802		1098	94802
					1097.08	310111		1097.08	293803		1097	93803
					1096.08	311067		1096.08	294418		1096	94418
					1095.08	310118		1095.08	293863		1095	93863
					1094.08	309002		1094.08	292592		1094	92592
					1093.08	310295		1093.08	293697		1093	93697
					1092.08	312829		1092.08	297173		1092	97173
					1091.08	316025		1091.08	299868		1091	99868
					1090.08	322461		1090.08	303379		1090	103379
					1089.08	334543		1089.08	313086		1089	113086
					1088.08	360168		1088.08	339206		1088	139206
					1087.08	391347		1087.08	367884		1087	167884
					1086.08	403429		1086.08	378453		1086	178453
					1085.08	399388		1085.08	373480		1085	173480
					1084.08	375335		1084.08	354222		1084	154222
					1083.08	334106		1083.08	323153		1083	123153
					1082.08	310190		1082.08	297829		1082	97829
					1081.08	312289		1081.08	297870		1081	97870
					1080.08	336282		1080.08	317658		1080	117658
					1079.08	347682		1079.08	328381		1079	128381
					1078.08	325120		1078.08	311257		1078	111257
					1077.08	298127		1077.08	284951		1077	84951
					1076.08	275809		1076.08	262712		1076	62712
					1075.08	263849		1075.08	248474		1075	48474
					1074.08	257007		1074.08	244057		1074	44057
					1073.08	254017		1073.08	243989		1073	43989
					1072.08	255834		1072.08	245242		1072	45242
					1071.08	258122		1071.08	246112		1071	46112
					1070.08	259452		1070.08	246235		1070	46235
					1069.08	257573		1069.08	247100		1069	47100
					1068.08	256284		1068.08	247538		1068	47538
					1067.08	257951		1067.08	248129		1067	48129
					1066.08	259478		1066.08	247325		1066	47325
					1065.08	261533		1065.08	249427		1065	49427
					1064.08	263899		1064.08	249191		1064	49191
					1063.08	263679		1063.08	247032		1063	47032
					1062.08	260773		1062.08	247475		1062	47475
					1061.08	259521		1061.08	248435		1061	48435
					1060.08	259735		1060.08	247294		1060	47294
					1059.08	258980		1059.08	244965		1059	44965
					1058.08	258892		1058.08	244364		1058	44364
					1057.08	257757		1057.08	242505		1057	42505
					1056.08	253540		1056.08	240295		1056	40295
					1055.08	250755		1055.08	237511		1055	37511
					1054.08	249602		1054.08	235116		1054	35116
					1053.08	246286		1053.08	235130		1053	35130
					1052.08	245212		1052.08	236185		1052	36185
					1051.08	247377		1051.08	235217		1051	35217
					1050.08	246221		1050.08	230513		1050	30513
					1049.08	245004		1049.08	232244		1049	32244
					1048.08	250146		1048.08	239472		1048	39472
					1047.08	265327		1047.08	251025		1047	51025
					1046.08	324637		1046.08	297107		1046	97107
					1045.08	389794		1045.08	358673		1045	158673
					1044.08	347050		1044.08	331569		1044	131569
					1043.08	268357		1043.08	257445		1043	57445
					1042.08	252936		1042.08	240233		1042	40233
					1041.08	252515		1041.08	238675		1041	38675
					1040.08	250601		1040.08	237279		1040	37279
					1039.08	247179		1039.08	236454		1039	36454
					1038.08	246835		1038.08	234823		1038	34823
					1037.08	244346		1037.08	233723		1037	33723
					1036.08	241114		1036.08	232817		1036	32817
					1035.08	238119		1035.08	230018		1035	30018
					1034.08	235196		1034.08	224976		1034	24976
					1033.08	234504		1033.08	224048		1033	24048
					1032.08	231488		1032.08	222279		1032	22279
					1031.08	225526		1031.08	216050		1031	16050
					1030.08	224129		1030.08	214191		1030	14191
					1029.08	223066		1029.08	214295		1029	14295
					1028.08	221108		1028.08	213889		1028	13889
					1027.08	221120		1027.08	212895		1027	12895
					1026.08	221319		1026.08	210625		1026	10625
					1025.08	225070		1025.08	213220		1025	13220
					1024.08	244769		1024.08	230063		1024	30063
					1023.08	363911		1023.08	323036		1023	123036
					1022.08	515454		1022.08	471013		1022	271013
					1021.08	433065		1021.08	422870		1021	222870
					1020.08	260806		1020.08	254187		1020	54187
					1019.08	223558		1019.08	212659		1019	12659
					1018.08	213576		1018.08	205669		1018	5669
					1017.08	210981		1017.08	204111		1017	4111
					1016.08	209858		1016.08	202528		1016	2528
					1015.08	207869		1015.08	199083		1015	-917
					1014.08	210095		1014.08	199020		1014	-980
					1013.08	210774		1013.08	198520		1013	-1480
					1012.08	208682		1012.08	196449		1012	-3551
					1011.08	208959		1011.08	198155		1011	-1845
					1010.08	209544		1010.08	201341		1010	1341
					1009.08	208930		1009.08	201893		1009	1893
					1008.08	207644		1008.08	200994		1008	994
					1007.08	206444		1007.08	201461		1007	1461
					1006.08	208377		1006.08	201815		1006	1815
					1005.08	210055		1005.08	203645		1005	3645
					1004.08	211119		1004.08	205419		1004	5419
					1003.08	212415		1003.08	204434		1003	4434
					1002.08	211851		1002.08	204990		1002	4990
					1001.08	211702		1001.08	206993		1001	6993
					1000.08	212726		1000.08	206894		1000	6894
					999.08	213648		999.08	206312		999	6312
					998.08	216053		998.08	205920		998	5920
					997.08	215489		997.08	204920		997	4920
					996.08	214946		996.08	206356		996	6356
					995.08	215523		995.08	208982		995	8982
					994.08	214983		994.08	207147		994	7147
					993.08	216620		993.08	207292		993	7292
					992.08	217711		992.08	208290		992	8290
					991.08	215450		991.08	208365		991	8365
					990.08	214034		990.08	209124		990	9124
					989.08	214392		989.08	208708		989	8708
					988.08	215824		988.08	209173		988	9173
					987.08	216076		987.08	209885		987	9885
					986.08	215558		986.08	210236		986	10236
					985.08	217052		985.08	210269		985	10269
					984.08	219513		984.08	209578		984	9578
					983.08	220590		983.08	210762		983	10762
					982.08	219987		982.08	213027		982	13027
					981.08	220723		981.08	213165		981	13165
					980.08	220345		980.08	214003		980	14003
					979.08	220958		979.08	214310		979	14310
					978.08	223214		978.08	213640		978	13640
					977.08	223739		977.08	214711		977	14711
					976.08	223407		976.08	215662		976	15662
					975.08	220841		975.08	214162		975	14162
					974.08	217970		974.08	212468		974	12468
					973.08	217223		973.08	214611		973	14611
					972.08	220701		972.08	215022		972	15022
					971.08	223579		971.08	216361		971	16361
					970.08	221913		970.08	217254		970	17254
					969.08	222440		969.08	214696		969	14696
					968.08	222331		968.08	212580		968	12580
					967.08	220104		967.08	213465		967	13465
					966.08	219348		966.08	213270		966	13270
					965.08	221710		965.08	213193		965	13193
					964.08	222162		964.08	213397		964	13397
					963.08	220926		963.08	213721		963	13721
					962.08	221084		962.08	214018		962	14018
					961.08	222459		961.08	213986		961	13986
					960.08	223197		960.08	215237		960	15237
					959.08	222007		959.08	216573		959	16573
					958.08	223343		958.08	216272		958	16272
					957.08	226334		957.08	217697		957	17697
					956.08	225991		956.08	219604		956	19604
					955.08	224555		955.08	219939		955	19939
					954.08	226853		954.08	218930		954	18930
					953.08	229006		953.08	216892		953	16892
					952.08	227301		952.08	217664		952	17664
					951.08	225400		951.08	220726		951	20726
					950.08	225884		950.08	219621		950	19621
					949.08	226617		949.08	218506		949	18506
					948.08	227739		948.08	221422		948	21422
					947.08	228738		947.08	222469		947	22469
					946.08	230635		946.08	220232		946	20232
					945.08	231329		945.08	219324		945	19324
					944.08	231380		944.08	220988		944	20988
					943.08	231800		943.08	222128		943	22128
					942.08	231043		942.08	222557		942	22557
					941.08	231709		941.08	224328		941	24328
					940.08	231917		940.08	225208		940	25208
					939.08	231823		939.08	224329		939	24329
					938.08	230715		938.08	224665		938	24665
					937.08	232623		937.08	227164		937	27164
					936.08	233562		936.08	225778		936	25778
					935.08	234870		935.08	224539		935	24539
					934.08	236449		934.08	227113		934	27113
					933.08	236482		933.08	226390		933	26390
					932.08	237178		932.08	228355		932	28355
					931.08	238108		931.08	229096		931	29096
					930.08	238953		930.08	228281		930	28281
					929.08	237457		929.08	228963		929	28963
					928.08	236708		928.08	228796		928	28796
					927.08	238035		927.08	229857		927	29857
					926.08	239509		926.08	227766		926	27766
					925.08	238788		925.08	227893		925	27893
					924.08	237217		924.08	228974		924	28974
					923.08	237958		923.08	227949		923	27949
					922.08	239535		922.08	228842		922	28842
					921.08	238509		921.08	230412		921	30412
					920.08	238481		920.08	230101		920	30101
					919.08	241617		919.08	229664		919	29664
					918.08	240002		918.08	230564		918	30564
					917.08	237852		917.08	231683		917	31683
					916.08	238557		916.08	230108		916	30108
					915.08	238898		915.08	228604		915	28604
					914.08	239214		914.08	231626		914	31626
					913.08	240273		913.08	234165		913	34165
					912.08	242128		912.08	233076		912	33076
					911.08	243054		911.08	233451		911	33451
					910.08	243078		910.08	233952		910	33952
					909.08	244238		909.08	233821		909	33821
					908.08	243609		908.08	234745		908	34745
					907.08	240862		907.08	234723		907	34723
					906.08	242619		906.08	235847		906	35847
					905.08	243658		905.08	237140		905	37140
					904.08	245164		904.08	235781		904	35781
					903.08	245033		903.08	234667		903	34667
					902.08	245471		902.08	235253		902	35253
					901.08	247512		901.08	238818		901	38818
					900.08	246899		900.08	238814		900	38814
					899.08	246768		899.08	237166		899	37166
					898.08	247136		898.08	239896		898	39896
					897.08	247009		897.08	240125		897	40125
					896.08	247397		896.08	240511		896	40511
					895.08	247429		895.08	240792		895	40792
					894.08	247467		894.08	240097		894	40097
					893.08	249315		893.08	241015		893	41015
					892.08	249181		892.08	241211		892	41211
					891.08	248738		891.08	241829		891	41829
					890.08	248876		890.08	242472		890	42472
					889.08	249692		889.08	243521		889	43521
					888.08	251204		888.08	245455		888	45455
					887.08	251990		887.08	246683		887	46683
					886.08	252518		886.08	245314		886	45314
					885.08	252473		885.08	243916		885	43916
					884.08	253183		884.08	244539		884	44539
					883.08	253552		883.08	244657		883	44657
					882.08	254059		882.08	246688		882	46688
					881.08	255552		881.08	248990		881	48990
					880.08	255023		880.08	248284		880	48284
					879.08	254500		879.08	247710		879	47710
					878.08	257773		878.08	247294		878	47294
					877.08	257106		877.08	246138		877	46138
					876.08	255886		876.08	246295		876	46295
					875.08	257695		875.08	249802		875	49802
					874.08	259310		874.08	248981		874	48981
					873.08	258819		873.08	247213		873	47213
					872.08	257148		872.08	248532		872	48532
					871.08	258282		871.08	248726		871	48726
					870.08	261229		870.08	250666		870	50666
					869.08	260921		869.08	251580		869	51580
					868.08	261082		868.08	251992		868	51992
					867.08	263210		867.08	253410		867	53410
					866.08	264516		866.08	254049		866	54049
					865.08	265955		865.08	254714		865	54714
					864.08	263947		864.08	254000		864	54000
					863.08	263276		863.08	255056		863	55056
					862.08	265000		862.08	256573		862	56573
					861.08	265682		861.08	257088		861	57088
					860.08	267762		860.08	256254		860	56254
					859.08	265681		859.08	255764		859	55764
					858.08	264525		858.08	257907		858	57907
					857.08	266609		857.08	259338		857	59338
					856.08	266474		856.08	260853		856	60853
					855.08	266818		855.08	261086		855	61086
					854.08	268239		854.08	261237		854	61237
					853.08	270293		853.08	260337		853	60337
					852.08	270337		852.08	259436		852	59436
					851.08	273131		851.08	259876		851	59876
					850.08	274907		850.08	259456		850	59456
					849.08	269831		849.08	261081		849	61081
					848.08	273014		848.08	263623		848	63623
					847.08	277459		847.08	263872		847	63872
					846.08	275821		846.08	263576		846	63576
					845.08	274480		845.08	264870		845	64870
					844.08	273026		844.08	265390		844	65390
					843.08	274061		843.08	264495		843	64495
					842.08	275648		842.08	264446		842	64446
					841.08	275648		841.08	266551		841	66551
					840.08	275926		840.08	267106		840	67106
					839.08	275305		839.08	264329		839	64329
					838.08	274783		838.08	266922		838	66922
					837.08	276658		837.08	269965		837	69965
					836.08	279213		836.08	267668		836	67668
					835.08	279806		835.08	267383		835	67383
					834.08	281162		834.08	268427		834	68427
					833.08	283108		833.08	269917		833	69917
					832.08	282214		832.08	272755		832	72755
					831.08	283152		831.08	274954		831	74954
					830.08	288077		830.08	277493		830	77493
					829.08	292543		829.08	278995		829	78995
					828.08	293781		828.08	278085		828	78085
					827.08	291926		827.08	280346		827	80346
					826.08	289737		826.08	282776		826	82776
					825.08	288161		825.08	280408		825	80408
					824.08	285548		824.08	276817		824	76817
					823.08	283375		823.08	274490		823	74490
					822.08	283366		822.08	272779		822	72779
					821.08	282644		821.08	272761		821	72761
					820.08	282535		820.08	270823		820	70823
					819.08	281255		819.08	267886		819	67886
					818.08	279479		818.08	267458		818	67458
					817.08	277882		817.08	268165		817	68165
					816.08	277037		816.08	269307		816	69307
					815.08	275723		815.08	267889		815	67889
					814.08	276415		814.08	267161		814	67161
					813.08	278304		813.08	267380		813	67380
					812.08	277583		812.08	265834		812	65834
					811.08	277360		811.08	267527		811	67527
					810.08	278981		810.08	271033		810	71033
					809.08	279453		809.08	271242		809	71242
					808.08	277249		808.08	268618		808	68618
					807.08	280247		807.08	268589		807	68589
					806.08	282040		806.08	267685		806	67685
					805.08	279022		805.08	266054		805	66054
					804.08	279795		804.08	268490		804	68490
					803.08	281398		803.08	270889		803	70889
					802.08	283508		802.08	272389		802	72389
					801.08	282403		801.08	271242		801	71242
					800.08	282244		800.08	270378		800	70378
					799.08	282391		799.08	272596		799	72596
					798.08	281349		798.08	274213		798	74213
					797.08	281309		797.08	273076		797	73076
					796.08	281027		796.08	271739		796	71739
					795.08	282008		795.08	272763		795	72763
					794.08	282990		794.08	274624		794	74624
					793.08	284317		793.08	274306		793	74306
					792.08	284539		792.08	273934		792	73934
					791.08	286623		791.08	276193		791	76193
					790.08	288307		790.08	277134		790	77134
					789.08	287538		789.08	277907		789	77907
					788.08	287499		788.08	280492		788	80492
					787.08	287119		787.08	277836		787	77836
					786.08	289918		786.08	276400		786	76400
					785.08	291062		785.08	277427		785	77427
					784.08	290323		784.08	275991		784	75991
					783.08	291115		783.08	279790		783	79790
					782.08	292656		782.08	283766		782	83766
					781.08	293891		781.08	282918		781	82918
					780.08	296388		780.08	283054		780	83054
					779.08	295884		779.08	283981		779	83981
					778.08	293502		778.08	283948		778	83948
					777.08	293066		777.08	284184		777	84184
					776.08	295865		776.08	283162		776	83162
					775.08	298754		775.08	285559		775	85559
					774.08	298281		774.08	286859		774	86859
					773.08	298748		773.08	286403		773	86403
					772.08	297446		772.08	287859		772	87859
					771.08	297261		771.08	286647		771	86647
					770.08	301113		770.08	285719		770	85719
					769.08	300603		769.08	287011		769	87011
					768.08	299877		768.08	288655		768	88655
					767.08	302685		767.08	288303		767	88303
					766.08	303035		766.08	290065		766	90065
					765.08	303834		765.08	292688		765	92688
					764.08	305813		764.08	293504		764	93504
					763.08	306536		763.08	291988		763	91988
					762.08	303986		762.08	292636		762	92636
					761.08	304084		761.08	293715		761	93715
					760.08	305327		760.08	292514		760	92514
					759.08	306586		759.08	294206		759	94206
					758.08	306269		758.08	296134		758	96134
					757.08	307148		757.08	296218		757	96218
					756.08	310848		756.08	296954		756	96954
					755.08	312059		755.08	296932		755	96932
					754.08	310211		754.08	299534		754	99534
					753.08	309735		753.08	300186		753	100186
					752.08	312985		752.08	300259		752	100259
					751.08	312902		751.08	298716		751	98716
					750.08	313165		750.08	298026		750	98026
					749.08	314966		749.08	302478		749	102478
					748.08	311404		748.08	304732		748	104732
					747.08	309463		747.08	301754		747	101754
					746.08	313349		746.08	302004		746	102004
					745.08	316546		745.08	303929		745	103929
					744.08	317415		744.08	302520		744	102520
					743.08	322862		743.08	304596		743	104596
					742.08	323076		742.08	307048		742	107048
					741.08	318913		741.08	306597		741	106597
					740.08	321363		740.08	307084		740	107084
					739.08	323283		739.08	309402		739	109402
					738.08	321894		738.08	310531		738	110531
					737.08	321703		737.08	309973		737	109973
					736.08	321197		736.08	310716		736	110716
					735.08	321660		735.08	313044		735	113044
					734.08	323906		734.08	313920		734	113920
					733.08	325589		733.08	314017		733	114017
					732.08	325101		732.08	315282		732	115282
					731.08	325601		731.08	314254		731	114254
					730.08	328768		730.08	316434		730	116434
					729.08	331599		729.08	317400		729	117400
					728.08	333590		728.08	315507		728	115507
					727.08	331193		727.08	320627		727	120627
					726.08	331064		726.08	324792		726	124792
					725.08	336543		725.08	323657		725	123657
					724.08	339683		724.08	322361		724	122361
					723.08	337759		723.08	324025		723	124025
					722.08	338451		722.08	325445		722	125445
					721.08	342761		721.08	323737		721	123737
					720.08	343123		720.08	325647		720	125647
					719.08	343653		719.08	326902		719	126902
					718.08	341954		718.08	327010		718	127010
					717.08	338342		717.08	327889		717	127889
					716.08	339757		716.08	325300		716	125300
					715.08	337045		715.08	326016		715	126016
					714.08	335018		714.08	325209		714	125209
					713.08	336058		713.08	322983		713	122983
					712.08	331987		712.08	321667		712	121667
					711.08	331452		711.08	319742		711	119742
					710.08	336319		710.08	320604		710	120604
					709.08	339011		709.08	324667		709	124667
					708.08	342051		708.08	327884		708	127884
					707.08	354220		707.08	336647		707	136647
					706.08	380529		706.08	359663		706	159663
					705.08	417456		705.08	394470		705	194470
					704.08	434225		704.08	418100		704	218100
					703.08	414098		703.08	400233		703	200233
					702.08	380956		702.08	363378		702	163378
					701.08	355906		701.08	339800		701	139800
					700.08	342825		700.08	326653		700	126653
					699.08	337324		699.08	319535		699	119535
					698.08	333262		698.08	317208		698	117208
					697.08	329454		697.08	315798		697	115798
					696.08	327112		696.08	312297		696	112297
					695.08	327701		695.08	312317		695	112317
					694.08	331947		694.08	314513		694	114513
					693.08	332079		693.08	317496		693	117496
					692.08	330040		692.08	320149		692	120149
					691.08	332163		691.08	320976		691	120976
					690.08	336670		690.08	323971		690	123971
					689.08	337398		689.08	323677		689	123677
					688.08	339864		688.08	323714		688	123714
					687.08	344797		687.08	325825		687	125825
					686.08	343020		686.08	326060		686	126060
					685.08	342129		685.08	329816		685	129816
					684.08	344579		684.08	330544		684	130544
					683.08	345221		683.08	330032		683	130032
					682.08	347280		682.08	328657		682	128657
					681.08	346646		681.08	328548		681	128548
					680.08	342721		680.08	328375		680	128375
					679.08	338604		679.08	324518		679	124518
					678.08	334062		678.08	321266		678	121266
					677.08	329724		677.08	316814		677	116814
					676.08	326537		676.08	312138		676	112138
					675.08	323723		675.08	309914		675	109914
					674.08	322898		674.08	307380		674	107380
					673.08	322234		673.08	306288		673	106288
					672.08	323250		672.08	307967		672	107967
					671.08	330414		671.08	314146		671	114146
					670.08	342592		670.08	325422		670	125422
					669.08	365692		669.08	347039		669	147039
					668.08	417098		668.08	388312		668	188312
					667.08	486162		667.08	452311		667	252311
					666.08	518726		666.08	490923		666	290923
					665.08	476150		665.08	454279		665	254279
					664.08	402736		664.08	385411		664	185411
					663.08	353817		663.08	340630		663	140630
					662.08	329841		662.08	317816		662	117816
					661.08	317589		661.08	299689		661	99689
					660.08	305626		660.08	290031		660	90031
					659.08	299846		659.08	285353		659	85353
					658.08	294793		658.08	280149		658	80149
					657.08	290772		657.08	278959		657	78959
					656.08	287817		656.08	279053		656	79053
					655.08	287793		655.08	277864		655	77864
					654.08	288838		654.08	276731		654	76731
					653.08	289528		653.08	275536		653	75536
					652.08	288185		652.08	271491		652	71491
					651.08	280333		651.08	268833		651	68833
					650.08	277079		650.08	264848		650	64848
					649.08	275536		649.08	262424		649	62424
					648.08	273786		648.08	261924		648	61924
					647.08	273337		647.08	261319		647	61319
					646.08	273230		646.08	263985		646	63985
					645.08	274237		645.08	265835		645	65835
					644.08	275175		644.08	264706		644	64706
					643.08	275555		643.08	265395		643	65395
					642.08	272279		642.08	263782		642	63782
					641.08	273492		641.08	263576		641	63576
					640.08	277960		640.08	266710		640	66710
					639.08	277923		639.08	266703		639	66703
					638.08	276395		638.08	267212		638	67212
					637.08	275448		637.08	264797		637	64797
					636.08	276453		636.08	264402		636	64402
					635.08	276109		635.08	265047		635	65047
					634.08	275625		634.08	264911		634	64911
					633.08	275359		633.08	267537		633	67537
					632.08	275911		632.08	268593		632	68593
					631.08	276146		631.08	269313		631	69313
					630.08	276090		630.08	265416		630	65416
					629.08	276584		629.08	263864		629	63864
					628.08	276584		628.08	263753		628	63753
					627.08	274841		627.08	260438		627	60438
					626.08	273354		626.08	260087		626	60087
					625.08	275068		625.08	259934		625	59934
					624.08	275410		624.08	260663		624	60663
					623.08	274967		623.08	262818		623	62818
					622.08	274477		622.08	264588		622	64588
					621.08	276028		621.08	265098		621	65098
					620.08	281173		620.08	268290		620	68290
					619.08	281483		619.08	268277		619	68277
					618.08	274734		618.08	263635		618	63635
					617.08	273703		617.08	265000		617	65000
					616.08	275687		616.08	266453		616	66453
					615.08	276874		615.08	265701		615	65701
					614.08	278664		614.08	265279		614	65279
					613.08	279150		613.08	265996		613	65996
					612.08	278519		612.08	268330		612	68330
					611.08	280212		611.08	270317		611	70317
					610.08	282459		610.08	271292		610	71292
					609.08	282079		609.08	271323		609	71323
					608.08	282604		608.08	270061		608	70061
					607.08	283348		607.08	269718		607	69718
					606.08	283265		606.08	272155		606	72155
					605.08	286343		605.08	274208		605	74208
					604.08	286355		604.08	274877		604	74877
					603.08	285036		603.08	275202		603	75202
					602.08	287134		602.08	276782		602	76782
					601.08	286904		601.08	278535		601	78535
					600.08	285384		600.08	279210		600	79210
					599.08	285929		599.08	279133		599	79133
					598.08	290092		598.08	279037		598	79037
					597.08	293810		597.08	279770		597	79770
					596.08	292948		596.08	279181		596	79181
					595.08	290681		595.08	279561		595	79561
					594.08	290539		594.08	278422		594	78422
					593.08	290683		593.08	278176		593	78176
					592.08	291957		592.08	278350		592	78350
					591.08	292721		591.08	277847		591	77847
					590.08	290325		590.08	277935		590	77935
					589.08	290347		589.08	280700		589	80700
					588.08	293113		588.08	282899		588	82899
					587.08	298341		587.08	288022		587	88022
					586.08	308547		586.08	292581		586	92581
					585.08	315641		585.08	298218		585	98218
					584.08	313483		584.08	299753		584	99753
					583.08	307419		583.08	294368		583	94368
					582.08	301227		582.08	288389		582	88389
					581.08	296695		581.08	285468		581	85468
					580.08	294551		580.08	283659		580	83659
					579.08	293287		579.08	278607		579	78607
					578.08	296639		578.08	279373		578	79373
					577.08	298167		577.08	283198		577	83198
					576.08	300538		576.08	285505		576	85505
					575.08	302893		575.08	288690		575	88690
					574.08	300557		574.08	282590		574	82590
					573.08	294505		573.08	274543		573	74543
					572.08	289420		572.08	273582		572	73582
					571.08	286406		571.08	274855		571	74855
					570.08	283222		570.08	271421		570	71421
					569.08	280106		569.08	266890		569	66890
					568.08	278661		568.08	265413		568	65413
					567.08	277750		567.08	266710		567	66710
					566.08	276887		566.08	265955		566	65955
					565.08	278353		565.08	266524		565	66524
					564.08	283872		564.08	270211		564	70211
					563.08	287622		563.08	273209		563	73209
					562.08	286911		562.08	279205		562	79205
					561.08	288217		561.08	280856		561	80856
					560.08	287983		560.08	278642		560	78642
					559.08	285585		559.08	274731		559	74731
					558.08	283011		558.08	271304		558	71304
					557.08	277630		557.08	272562		557	72562
					556.08	279792		556.08	273065		556	73065
					555.08	282661		555.08	273216		555	73216
					554.08	280875		554.08	272923		554	72923
					553.08	280780		553.08	272488		553	72488
					552.08	279569		552.08	271553		552	71553
					551.08	280857		551.08	269413		551	69413
					550.08	282317		550.08	267940		550	67940
					549.08	280866		549.08	268678		549	68678
					548.08	280804		548.08	269672		548	69672
					547.08	280744		547.08	269338		547	69338
					546.08	277600		546.08	267915		546	67915
					545.08	277229		545.08	268399		545	68399
					544.08	275725		544.08	266799		544	66799
					543.08	273824		543.08	268883		543	68883
					542.08	277350		542.08	272135		542	72135
					541.08	278962		541.08	271392		541	71392
					540.08	282440		540.08	273102		540	73102
					539.08	283547		539.08	273143		539	73143
					538.08	283226		538.08	272325		538	72325
					537.08	283414		537.08	273971		537	73971
					536.08	283845		536.08	274090		536	74090
					535.08	283878		535.08	276279		535	76279
					534.08	290405		534.08	281994		534	81994
					533.08	302508		533.08	290442		533	90442
					532.08	310187		532.08	297875		532	97875
					531.08	302215		531.08	292778		531	92778
					530.08	290664		530.08	280564		530	80564
					529.08	290109		529.08	277530		529	77530
					528.08	288018		528.08	277267		528	77267
					527.08	286733		527.08	279343		527	79343
					526.08	290550		526.08	281237		526	81237
					525.08	294689		525.08	281794		525	81794
					524.08	294114		524.08	284634		524	84634
					523.08	293359		523.08	284125		523	84125
					522.08	295382		522.08	284475		522	84475
					521.08	297661		521.08	285896		521	85896
					520.08	299981		520.08	287013		520	87013
					519.08	299715		519.08	290694		519	90694
					518.08	300862		518.08	291354		518	91354
					517.08	303334		517.08	290162		517	90162
					516.08	306134		516.08	292147		516	92147
					515.08	307642		515.08	294888		515	94888
					514.08	306292		514.08	296147		514	96147
					513.08	305725		513.08	293361		513	93361
					512.08	306198		512.08	293290		512	93290
					511.08	304892		511.08	295623		511	95623
					510.08	305373		510.08	293970		510	93970
					509.08	306337		509.08	292667		509	92667
					508.08	306493		508.08	295219		508	95219
					507.08	306282		507.08	294672		507	94672
					506.08	307789		506.08	294106		506	94106
					505.08	310569		505.08	299159		505	99159
					504.08	310753		504.08	300345		504	100345
					503.08	310938		503.08	299377		503	99377
					502.08	309398		502.08	301639		502	101639
					501.08	310527		501.08	301126		501	101126
					500.08	313083		500.08	299453		500	99453
					499.08	328644		499.08	312742		499	112742
					498.08	370477		498.08	351083		498	151083
					497.08	394401		497.08	374089		497	174089
					496.08	370935		496.08	355531		496	155531
					495.08	341472		495.08	330962		495	130962
					494.08	329288		494.08	319366		494	119366
					493.08	315757		493.08	306159		493	106159
					492.08	298821		492.08	290148		492	90148
					491.08	292153		491.08	281635		491	81635
					490.08	290524		490.08	280953		490	80953
					489.08	287653		489.08	280010		489	80010
					488.08	286334		488.08	279354		488	79354
					487.08	288827		487.08	281972		487	81972
					486.08	289782		486.08	279187		486	79187
					485.08	290017		485.08	276568		485	76568
					484.08	289312		484.08	276669		484	76669
					483.08	287282		483.08	279016		483	79016
					482.08	288064		482.08	279186		482	79186
					481.08	290763		481.08	279924		481	79924
					480.08	293509		480.08	284838		480	84838
					479.08	294558		479.08	285249		479	85249
					478.08	295582		478.08	283236		478	83236
					477.08	299347		477.08	287392		477	87392
					476.08	308702		476.08	295935		476	95935
					475.08	326735		475.08	314088		475	114088
					474.08	338883		474.08	327579		474	127579
					473.08	330745		473.08	319859		473	119859
					472.08	321010		472.08	309020		472	109020
					471.08	322557		471.08	307047		471	107047
					470.08	325045		470.08	310440		470	110440
					469.08	327556		469.08	313420		469	113420
					468.08	329382		468.08	311478		468	111478
					467.08	327115		467.08	310032		467	110032
					466.08	319700		466.08	307841		466	107841
					465.08	312064		465.08	302380		465	102380
					464.08	311920		464.08	296132		464	96132
					463.08	312175		463.08	294915		463	94915
					462.08	303929		462.08	294556		462	94556
					461.08	291734		461.08	283017		461	83017
					460.08	279699		460.08	265567		460	65567
					459.08	264520		459.08	249465		459	49465
					458.08	246895		458.08	236944		458	36944
					457.08	232480		457.08	226881		457	26881
					456.08	222792		456.08	217529		456	17529
					455.08	229607		455.08	217064		455	17064
					454.08	346023		454.08	301747		454	101747
					453.08	779559		453.08	704921		453	504921
					452.08	838159		452.08	817611		452	617611
					451.08	348757		451.08	370784		451	170784
					450.08	176285		450.08	173493		450	-26507
					449.08	153771		449.08	146440		449	-53560
					448.08	149741		448.08	142977		448	-57023
					447.08	191491		447.08	174760		447	-25240
					446.08	612307		446.08	520234		446	320234
					445.08	1142260		445.08	1069720		445	869720
					444.08	799189		444.08	832904		444	632904
					443.08	208413		443.08	224312		443	24312
					442.08	118765		442.08	119469		442	-80531
					441.08	101171		441.08	99098.4		441	-100902
					440.08	93560.2		440.08	91475.5		440	-108524
					439.08	89115.8		439.08	88143.3		439	-111857
					438.08	87742.2		438.08	83389.5		438	-116610
					437.08	86938.9		437.08	81802.8		437	-118197
					436.08	85329.3		436.08	83151.8		436	-116848
					435.08	85572.9		435.08	85756.4		435	-114244
					434.08	85826		434.08	85019.5		434	-114980
					433.08	85176.2		433.08	84141.1		433	-115859
					432.08	85278.1		432.08	83106.7		432	-116893
					431.08	84740.5		431.08	81613.2		431	-118387
					430.08	83780.2		430.08	81696.1		430	-118304
					429.08	84112.7		429.08	81103.3		429	-118897
					428.08	85285.2		428.08	81043.5		428	-118956
					427.08	84753.2		427.08	82347.2		427	-117653
					426.08	84859		426.08	82228.7		426	-117771
					425.08	84243.6		425.08	82237.4		425	-117763
					424.08	83922.8		424.08	82545		424	-117455
					423.08	85514.6		423.08	80180.4		423	-119820
					422.08	85233.7		422.08	79879.9		422	-120120
					421.08	83824.8		421.08	83032.7		421	-116967
					420.08	83679		420.08	82570.5		420	-117430
					419.08	85373		419.08	81758.6		419	-118241
					418.08	86061.9		418.08	80674.8		418	-119325
					417.08	86454.7		417.08	80467		417	-119533
					416.08	85542.5		416.08	82046.2		416	-117954
					415.08	85692.9		415.08	82129.8		415	-117870
					414.08	85754.8		414.08	82506.6		414	-117493
					413.08	85647.3		413.08	83377.4		413	-116623
					412.08	86087.8		412.08	81941.2		412	-118059
					411.08	85049.5		411.08	81295.4		411	-118705
					410.08	85195.3		410.08	81124		410	-118876
					409.08	86202.1		409.08	81448.8		409	-118551
					408.08	85014.7		408.08	81712.3		408	-118288
					407.08	84245.1		407.08	80562		407	-119438
					406.08	85064		406.08	80868.7		406	-119131
					405.08	84390.9		405.08	81912.5		405	-118088
					404.08	84206.7		404.08	82361.4		404	-117639
					403.08	86595.1		403.08	84390.1		403	-115610
					402.08	91554.4		402.08	87464.8		402	-112535
					401.08	95186.2		401.08	92159.9		401	-107840
					400.08	93644.4		400.08	93058.9		400	-106941
					399.08	88888.7		399.08	87127.7		399	-112872
					398.08	86547.5		398.08	82809.4		398	-117191
					397.08	86302.6		397.08	81648.5		397	-118352
					396.08	84422.1		396.08	80491.4		396	-119509
					395.08	83516.7		395.08	80238.1		395	-119762
					394.08	84233.2		394.08	82497.2		394	-117503
					393.08	85681.9		393.08	82757.7		393	-117242
					392.08	84681.3		392.08	81714.8		392	-118285
					391.08	84643		391.08	82009.5		391	-117990
					390.08	86205.6		390.08	81541.8		390	-118458
					389.08	86329.4		389.08	81945.7		389	-118054
					388.08	86645.6		388.08	82988.2		388	-117012
					387.08	87038		387.08	82489.1		387	-117511
					386.08	86513.8		386.08	83094.7		386	-116905
					385.08	85175.4		385.08	81661.9		385	-118338
					384.08	85449.2		384.08	81491.4		384	-118509
					383.08	86994.4		383.08	82749.7		383	-117250
					382.08	87380.7		382.08	82384		382	-117616
					381.08	86478.8		381.08	83634.1		381	-116366
					380.08	87766.4		380.08	84409.9		380	-115590
					379.08	87917.9		379.08	83745.2		379	-116255
					378.08	87128.4		378.08	83092.2		378	-116908
					377.08	87675.3		377.08	84019.3		377	-115981
					376.08	87978.8		376.08	84507.3		376	-115493
					375.08	87643.6		375.08	84833.2		375	-115167
					374.08	88246.7		374.08	85877		374	-114123
					373.08	89319		373.08	86047.9		373	-113952
					372.08	88795.3		372.08	85654		372	-114346
					371.08	88232.1		371.08	85638.7		371	-114361
					370.08	88454.5		370.08	86213.8		370	-113786
					369.08	89665.5		369.08	87075.1		369	-112925
					368.08	91056.7		368.08	87722.1		368	-112278
					367.08	91074.7		367.08	85763.5		367	-114236
					366.08	90062		366.08	85271.8		366	-114728
					365.08	89579.7		365.08	85682		365	-114318
					364.08	88658		364.08	86003		364	-113997
					363.08	88745.8		363.08	87216.8		363	-112783
					362.08	91108.9		362.08	86970.9		362	-113029
					361.08	92372.2		361.08	86152.8		361	-113847
					360.08	91334.1		360.08	84933.3		360	-115067
					359.08	90206.7		359.08	87578.7		359	-112421
					358.08	91860		358.08	90344.6		358	-109655
					357.08	92034.3		357.08	87083.3		357	-112917
					356.08	90003.1		356.08	85633.2		356	-114367
					355.08	90311.5		355.08	87071.1		355	-112929
					354.08	91945.7		354.08	88337.1		354	-111663
					353.08	92632		353.08	88827.9		353	-111172
					352.08	92927.4		352.08	88798.8		352	-111201
					351.08	92950.7		351.08	88580.7		351	-111419
					350.08	92768.6		350.08	89158.7		350	-110841
					349.08	92261.9		349.08	89681.2		349	-110319
					348.08	92989.1		348.08	88835.7		348	-111164
					347.08	92929.5		347.08	90594		347	-109406
					346.08	93349.7		346.08	91938.7		346	-108061
					345.08	94235.2		345.08	91454.1		345	-108546
					344.08	93399.8		344.08	91050.6		344	-108949
					343.08	92482.1		343.08	89631.9		343	-110368
					342.08	93098.1		342.08	89672		342	-110328
					341.08	94294.4		341.08	89936		341	-110064
					340.08	94104.3		340.08	90624.5		340	-109376
					339.08	94761.2		339.08	91334.9		339	-108665
					338.08	95161.2		338.08	90963.8		338	-109036
					337.08	93692.9		337.08	90813.8		337	-109186
					336.08	94086.4		336.08	91094		336	-108906
					335.08	95249.1		335.08	91917.8		335	-108082
					334.08	96387.2		334.08	92029		334	-107971
					333.08	96670.7		333.08	92581.7		333	-107418
					332.08	96401.9		332.08	93126.7		332	-106873
					331.08	96924.2		331.08	93467.7		331	-106532
					330.08	97606.8		330.08	93001.8		330	-106998
					329.08	99268.9		329.08	92734.8		329	-107265
					328.08	99341.8		328.08	94567.4		328	-105433
					327.08	99034.2		327.08	94723.1		327	-105277
					326.08	99286.7		326.08	94692.1		326	-105308
					325.08	99055.1		325.08	95439.8		325	-104560
					324.08	98384.1		324.08	94977.9		324	-105022
					323.08	98752.7		323.08	95369.4		323	-104631
					322.08	101392		322.08	95112.2		322	-104888
					321.08	101800		321.08	95238.2		321	-104762
					320.08	100191		320.08	98097.4		320	-101903
					319.08	101333		319.08	96723.6		319	-103276
					318.08	101301		318.08	95848.1		318	-104152
					317.08	100410		317.08	96662.4		317	-103338
					316.08	102483		316.08	95826.6		316	-104173
					315.08	102130		315.08	96124.8		315	-103875
					314.08	101526		314.08	96915		314	-103085
					313.08	102589		313.08	96755.6		313	-103244
					312.08	101894		312.08	97035.9		312	-102964
					311.08	100304		311.08	98014.4		311	-101986
					310.08	101233		310.08	97766.9		310	-102233
					309.08	103415		309.08	97704.8		309	-102295
					308.08	104965		308.08	99186.6		308	-100813
					307.08	103615		307.08	99067.5		307	-100932
					306.08	102428		306.08	98448.8		306	-101551
					305.08	103621		305.08	98754.1		305	-101246
					304.08	102866		304.08	99057		304	-100943
					303.08	102677		303.08	98294.4		303	-101706
					302.08	103926		302.08	98729		302	-101271
					301.08	105131		301.08	99203.7		301	-100796
					300.08	104965		300.08	99046.1		300	-100954
					299.08	104153		299.08	100729		299	-99271
					298.08	104985		298.08	100268		298	-99732
					297.08	103498		297.08	99433.8		297	-100566
					296.08	101481		296.08	101009		296	-98991
					295.08	101677		295.08	101410		295	-98590
					294.08	103254		294.08	100502		294	-99498
					293.08	103595		293.08	101024		293	-98976
					292.08	102685		292.08	100208		292	-99792
					291.08	103614		291.08	99304.6		291	-100695
					290.08	105792		290.08	100897		290	-99103
					289.08	108282		289.08	102745		289	-97255
					288.08	110974		288.08	104832		288	-95168
					287.08	119945		287.08	112804		287	-87196
					286.08	142825		286.08	135725		286	-64275
					285.08	165307		285.08	160196		285	-39804
					284.08	148197		284.08	144363		284	-55637
					283.08	112881		283.08	109612		283	-90388
					282.08	102418		282.08	99773.1		282	-100227
					281.08	102263		281.08	98562.3		281	-101438
					280.08	101539		280.08	98749.8		280	-101250
					279.08	102575		279.08	100868		279	-99132
					278.08	104543		278.08	101211		278	-98789
					277.08	105282		277.08	100450		277	-99550
					276.08	106594		276.08	99253.8		276	-100746
					275.08	105256		275.08	99445.4		275	-100555
					274.08	104258		274.08	100277		274	-99723
					273.08	106559		273.08	102134		273	-97866
					272.08	107693		272.08	101861		272	-98139
					271.08	108970		271.08	100966		271	-99034
					270.08	109334		270.08	100933		270	-99067
					269.08	109593		269.08	101603		269	-98397
					268.08	110461		268.08	101931		268	-98069
					267.08	108675		267.08	102096		267	-97904
					266.08	108893		266.08	104028		266	-95972
					265.08	108681		265.08	104288		265	-95712
					264.08	108539		264.08	104467		264	-95533
					263.08	109846		263.08	104794		263	-95206
					262.08	109248		262.08	105345		262	-94655
					261.08	108826		261.08	105586		261	-94414
					260.08	109763		260.08	105123		260	-94877
					259.08	111131		259.08	105160		259	-94840
					258.08	112375		258.08	105923		258	-94077
					257.08	111350		257.08	106504		257	-93496
					256.08	109893		256.08	105322		256	-94678
					255.08	111587		255.08	106783		255	-93217
					254.08	112152		254.08	108560		254	-91440
					253.08	112587		253.08	109660		253	-90340
					252.08	114832		252.08	108602		252	-91398
					251.08	115246		251.08	108631		251	-91369
					250.08	114504		250.08	110233		250	-89767
					249.08	115877		249.08	110052		249	-89948
					248.08	117187		248.08	108936		248	-91064
					247.08	117171		247.08	109668		247	-90332
					246.08	117465		246.08	112342		246	-87658
					245.08	118658		245.08	113359		245	-86641
					244.08	119722		244.08	113664		244	-86336
					243.08	119218		243.08	114180		243	-85820
					242.08	121225		242.08	114908		242	-85092
					241.08	121225		241.08	115749		241	-84251
					240.08	119628		240.08	114403		240	-85597
					239.08	116849		239.08	111193		239	-88807
					238.08	112199		238.08	108930		238	-91070
					237.08	112770		237.08	107558		237	-92442
					236.08	111754		236.08	106904		236	-93096
					235.08	109419		235.08	106172		235	-93828
					234.08	108129		234.08	104367		234	-95633
					233.08	106392		233.08	102630		233	-97370
					232.08	106411		232.08	98931.1		232	-101069
					231.08	106295		231.08	99797.4		231	-100203
					230.08	108023		230.08	104009		230	-95991
					229.08	113814		229.08	108153		229	-91847
					228.08	132370		228.08	124901		228	-75099
					227.08	182204		227.08	167452		227	-32548
					226.08	222174		226.08	208753		226	8753
					225.08	189897		225.08	185950		225	-14050
					224.08	134043		224.08	131859		224	-68141
					223.08	110129		223.08	107534		223	-92466
					222.08	101392		222.08	97460.9		222	-102539
					221.08	98242		221.08	93123.6		221	-106876
					220.08	97148.5		220.08	91540.7		220	-108459
					219.08	94608		219.08	91025.7		219	-108974
					218.08	95484.8		218.08	91745.7		218	-108254
					217.08	95671.1		217.08	90546.2		217	-109454
					216.08	94122.6		216.08	89600.4		216	-110400
					215.08	94179.4		215.08	89902.9		215	-110097
					214.08	93648.1		214.08	92329.8		214	-107670
					213.08	95586.4		213.08	93182.9		213	-106817
					212.08	95601.8		212.08	91700		212	-108300
					211.08	94822.6		211.08	92080.8		211	-107919
					210.08	94573.2		210.08	90431.9		210	-109568
					209.08	94104.2		209.08	88879.7		209	-111120
					208.08	95355.7		208.08	90636.3		208	-109364
					207.08	95642.5		207.08	92282.9		207	-107717
					206.08	96875.8		206.08	93200.3		206	-106800
					205.08	97082		205.08	93554.6		205	-106445
					204.08	96415.5		204.08	92542.7		204	-107457
					203.08	97701.7		203.08	93653.7		203	-106346
					202.08	97487.2		202.08	95026		202	-104974
					201.08	98688.6		201.08	95012.9		201	-104987
					200.08	100618		200.08	95544		200	-104456
					199.08	101365		199.08	95860.2		199	-104140
					198.08	100201		198.08	96861.8		198	-103138
					197.08	99013.4		197.08	96171.1		197	-103829
					196.08	98666.2		196.08	95169.4		196	-104831
					195.08	99031.4		195.08	95527.3		195	-104473
					194.08	101388		194.08	96572.3		194	-103428
					193.08	102226		193.08	96505.4		193	-103495
					192.08	100521		192.08	96872.7		192	-103127
					191.08	99392		191.08	96633		191	-103367
					190.08	100743		190.08	97624.8		190	-102375
					189.08	102361		189.08	99151.6		189	-100848
					188.08	103987		188.08	99430.8		188	-100569
					187.08	103789		187.08	99024		187	-100976
					186.08	104792		186.08	100942		186	-99058
					185.08	106372		185.08	101867		185	-98133
					184.08	106819		184.08	101610		184	-98390
					183.08	107568		183.08	102082		183	-97918
					182.08	107199		182.08	101240		182	-98760
					181.08	108759		181.08	103226		181	-96774
					180.08	110488		180.08	104058		180	-95942
					179.08	112431		179.08	103543		179	-96457
					178.08	112569		178.08	105863		178	-94137
					177.08	110863		177.08	105543		177	-94457
					176.08	108337		176.08	101500		176	-98500
					175.08	104293		175.08	96604		175	-103396
					174.08	100928		174.08	94107.3		174	-105893
					173.08	98945.1		173.08	91793.8		173	-108206
					172.08	96137.9		172.08	90273.3		172	-109727
					171.08	93787.9		171.08	88055.3		171	-111945
					170.08	92019.6		170.08	86474.5		170	-113526
					169.08	89671.8		169.08	84268.3		169	-115732
					168.08	87892.1		168.08	82637.3		168	-117363
					167.08	84638.8		167.08	81786.6		167	-118213
					166.08	82076.2		166.08	80058.9		166	-119941
					165.08	84945.8		165.08	80941.2		165	-119059
					164.08	122264		164.08	108981		164	-91019
					163.08	215279		163.08	191601		163	-8399
					162.08	297040		162.08	278254		162	78254
					161.08	231402		161.08	229119		161	29119
					160.08	106180		160.08	109592		160	-90408
					159.08	76195.4		159.08	74886.6		159	-125113
					158.08	73633.8		158.08	70455.1		158	-129545
					157.08	74118.8		157.08	70530.6		157	-129469
					156.08	72817.2		156.08	68943.3		156	-131057
					155.08	71740.2		155.08	68409.1		155	-131591
					154.08	71594.9		154.08	68673.1		154	-131327
					153.08	70812.5		153.08	67943.1		153	-132057
					152.08	71224.3		152.08	68282		152	-131718
					151.08	70519.5		151.08	69101.9		151	-130898
					150.08	71287.2		150.08	69024.6		150	-130975
					149.08	73205.7		149.08	69267.1		149	-130733
					148.08	72351.3		148.08	70247.2		148	-129753
					147.08	69264.5		147.08	69523.9		147	-130476
					146.08	69971.4		146.08	68819.9		146	-131180
					145.08	73320.3		145.08	69109.4		145	-130891
					144.08	73043.7		144.08	70764.5		144	-129236
					143.08	74043.3		143.08	71814.7		143	-128185
					142.08	78622		142.08	74642.5		142	-125358
					141.08	88373.2		141.08	82289.2		141	-117711
					140.08	95412.5		140.08	88987.3		140	-111013
					139.08	91584.1		139.08	85633.8		139	-114366
					138.08	82331.2		138.08	77193.2		138	-122807
					137.08	75347		137.08	71306		137	-128694
					136.08	73160.5		136.08	69295.8		136	-130704
					135.08	71859.4		135.08	68464		135	-131536
					134.08	70357.6		134.08	68327.5		134	-131672
					133.08	70375.5		133.08	68717.2		133	-131283
					132.08	69969.2		132.08	67780.9		132	-132219
					131.08	70644.4		131.08	68184.8		131	-131815
					130.08	71835.5		130.08	68455.8		130	-131544
					129.08	71475.8		129.08	69444.3		129	-130556
					128.08	72677.9		128.08	68905.5		128	-131094
					127.08	75471.5		127.08	70335.8		127	-129664
					126.08	79314		126.08	75230.5		126	-124770
					125.08	83872.9		125.08	79923		125	-120077
					124.08	86306.7		124.08	82811.5		124	-117188
					123.08	85418.7		123.08	81341.5		123	-118658
					122.08	81862.1		122.08	78122.7		122	-121877
					121.08	76919		121.08	74810.5		121	-125190
					120.08	72715.5		120.08	70783.2		120	-129217
					119.08	71529.1		119.08	69022.6		119	-130977
					118.08	70661.7		118.08	68028.4		118	-131972
					117.08	70261.4		117.08	66968.3		117	-133032
					116.08	69938.8		116.08	68201.9		116	-131798
					115.08	70444.5		115.08	67405.8		115	-132594
					114.08	71678.6		114.08	67186.9		114	-132813
					113.08	72509		113.08	68338.1		113	-131662
					112.08	72475.4		112.08	69219.5		112	-130780
					111.08	72997.4		111.08	69636.8		111	-130363
					110.08	73134.2		110.08	69290.7		110	-130709
					109.08	74400.1		109.08	70567.3		109	-129433
					108.08	75280.8		108.08	70624.8		108	-129375
					107.08	76718.8		107.08	70536.4		107	-129464
					106.08	75698.4		106.08	70933.2		106	-129067
					105.08	74951.5		105.08	71136.3		105	-128864
					104.08	75561		104.08	71018.7		104	-128981
					103.08	74365		103.08	70518.7		103	-129481
					102.08	73939		102.08	70122.9		102	-129877
					101.08	73798.3		101.08	69340.5		101	-130660
					100.08	72991		100.08	68938		100	-131062
					99.08	71848.8		99.08	68968.1		99	-131032
					98.08	71361		98.08	68828.9		98	-131171
					97.08	71403.5		97.08	69054.5		97	-130946
					96.08	70607		96.08	68422.8		96	-131577
					95.08	70960.1		95.08	68512		95	-131488
					94.08	73872.1		94.08	71625.2		94	-128375
					93.08	84147.3		93.08	77474.5		93	-122526
					92.08	93826.2		92.08	86321.7		92	-113678
					91.08	97454.9		91.08	91010.7		91	-108989
					90.08	106427		90.08	98492.4		90	-101508
					89.08	116746		89.08	106853		89	-93147
					88.08	106631		88.08	99352.5		88	-100648
					87.08	86083.4		87.08	82151.2		87	-117849
					86.08	74590.1		86.08	71663.1		86	-128337
					85.08	69645.4		85.08	66986.5		85	-133014
					84.08	68591.7		84.08	66002.8		84	-133997
					83.08	68936.6		83.08	65860		83	-134140
					82.08	69488.6		82.08	64826		82	-135174
					81.08	68979.6		81.08	65993.7		81	-134006
					80.08	68975.1		80.08	68109.6		80	-131890
					79.08	68013.3		79.08	67924.1		79	-132076
					78.08	65865.8		78.08	65551.1		78	-134449
					77.08	63107.2		77.08	62676.1		77	-137324
					76.08	59202		76.08	59430.2		76	-140570
					75.08	55150.2		75.08	55677.6		75	-144322
					74.08	51876.1		74.08	51380.5		74	-148620
					73.08	49796		73.08	47984.4		73	-152016
					72.08	46938.7		72.08	45227		72	-154773
					71.08	44599.2		71.08	42499.8		71	-157500
					70.08	43524		70.08	40481.2		70	-159519
					69.08	41810.7		69.08	39345.5		69	-160654
					68.08	39081.2		68.08	38542.1		68	-161458
					67.08	37955.9		67.08	38093.6		67	-161906
					66.08	36920.4		66.08	35862.6		66	-164137
					65.08	36864.3		65.08	34838.2		65	-165162
					64.08	37505.6		64.08	34955.6		64	-165044
					63.08	35865.1		63.08	34981		63	-165019
					62.08	35020.4		62.08	34047.7		62	-165952
					61.08	35569.3		61.08	33426.5		61	-166574
					60.08	36341.7		60.08	34399.5		60	-165600
					59.08	37089.5		59.08	35630.4		59	-164370
					58.08	37165.2		58.08	36742.1		58	-163258
					57.08	37063.5		57.08	36491.8		57	-163508
					56.08	37006.7		56.08	36350		56	-163650
					55.08	37732		55.08	36610.8		55	-163389
					54.08	36703.5		54.08	35082.6		54	-164917
					53.08	36048.3		53.08	35276.3		53	-164724
					52.08	37894.1		52.08	36400.9		52	-163599
					51.08	38776.5		51.08	37074.4		51	-162926
					50.08	38342.7		50.08	37318.5		50	-162682
					49.08	37495.5		49.08	37407.9		49	-162592
					48.08	36447.9		48.08	37220.1		48	-162780
					47.08	37476.7		47.08	36490.9		47	-163509
					46.08	38341.9		46.08	36501.2		46	-163499
					45.08	38826.3		45.08	36827.9		45	-163172
					44.08	39315		44.08	38485.6		44	-161514
					43.08	41106.5		43.08	39437.8		43	-160562
					42.08	42821.1		42.08	41058.2		42	-158942
					41.08	43333.8		41.08	42866		41	-157134
					40.08	45170.3		40.08	42564.2		40	-157436
					39.08	45306.1		39.08	42931.7		39	-157068
					38.08	46069.4		38.08	45095.3		38	-154905
					37.08	48889.8		37.08	46061.9		37	-153938
					36.08	49586.9		36.08	46618.3		36	-153382
					35.08	50011.9		35.08	47294		35	-152706
					34.08	49621.9		34.08	47587.2		34	-152413
					33.08	47549.6		33.08	45813		33	-154187
					32.08	45297.7		32.08	42587.5		32	-157412
					31.08	42221.1		31.08	40276.1		31	-159724
					30.08	39450.7		30.08	37843.8		30	-162156
					29.08	37412.6		29.08	35963.5		29	-164036
					28.08	36594.8		28.08	33865.4		28	-166135
					27.08	34832.7		27.08	31461.4		27	-168539
					26.08	31571.9		26.08	29610.9		26	-170389
					25.08	28980.4		25.08	26783.9		25	-173216
					24.08	27309.4		24.08	25386.8		24	-174613
					23.08	25771.9		23.08	24333.3		23	-175667
					22.08	25501.9		22.08	22654.9		22	-177345
					21.08	29369.6		21.08	26201.5		21	-173798
					20.08	76497.1		20.08	65769.5		20	-134230
					19.08	197033		19.08	178298		19	-21702
					18.08	229437		18.08	223421		18	23421
					17.08	109801		17.08	114221		17	-85779
					16.08	29659.7		16.08	30465.7		16	-169534
					15.08	19041.4		15.08	18605.4		15	-181395
					14.08	17805.4		14.08	16890.5		14	-183110
					13.08	17411.8		13.08	16218.8		13	-183781
					12.08	18274.8		12.08	16431.4		12	-183569
					11.08	39638.5		11.08	35554		11	-164446
					10.08	46227.8		10.08	42339.4		10	-157661
					9.08	18908.3		9.08	17493		9	-182507
					8.08	9753.66		8.08	8449.28		8	-191551
					7.08	11457.9		7.08	9910.56		7	-190089
					6.08	11378.6		6.08	10785.5		6	-189214
					5.08	13606.6		5.08	13800.5		5	-186200
					4.08	18039.2		4.08	17391.8		4	-182608
					3.08	18790.6		3.08	17254.1		3	-182746
					2.08	10882.9		2.08	10254.3		2	-189746
					1.08	2674.04		1.08	2636.07		1	-197364
					0.08	633.662		0.08	726.98		0	-199273
					-0.92	337.779		-0.92	477.122		-1	-199523
					-1.92	234.954		-1.92	290.038		-2	-199710
					-2.92	188.634		-2.92	162.587		-3	-199837
					-3.92	128.391		-3.92	114.227		-4	-199886
					-4.92	70.3906		-4.92	183.577		-5	-199816
					-5.92	81.6991		-5.92	199.971		-6	-199800
					-6.92	156.537		-6.92	119.39		-7	-199881
					-7.92	190.073		-7.92	72.2822		-8	-199928
					-8.92	133.826		-8.92	65.0015		-9	-199935
					-9.92	74.3279		-9.92	114.449		-10	-199886

## Sheet: Figure 3b
XPS S 2p				ZIS								SV-ZIS								SV-ZIS/MoSe2
Figure 3b				B.E.(eV)	Raw	Sum	Background	Peak 1	Peak 2			B.E.(eV)	Raw	Sum	Background	Peak 1	Peak 2			B.E.(eV)	Raw	Sum	Background	Peak 1	Peak 2
				175.58	31455	31410	31375	31399.3	31385.7			175.58	29833.1	29808.6	29753.1	29778.7	29783			174.5	4917.13	4913.31	4909.13	4911.82	4910.62
				175.48	31394.5	31330.8	31295.2	31319.9	31306.1			175.48	29756.3	29729.7	29673.3	29699.3	29703.7			174.45	4936.61	4905.36	4901.15	4903.85	4902.65
				175.38	31157.4	31251.6	31215.5	31240.5	31226.5			175.38	29811.5	29650.8	29593.6	29620	29624.4			174.4	4788.99	4897.47	4893.22	4895.95	4894.74
				175.28	31064.2	31172	31135.3	31160.7	31146.6			175.28	29967.5	29572.3	29514.3	29541	29545.6			174.35	4889.45	4889.28	4885	4887.75	4886.52
				175.18	31335.6	31092.3	31055.1	31080.9	31066.6			175.18	29895.4	29494.6	29435.7	29462.8	29467.5			174.3	4887.78	4881.32	4877.01	4879.78	4878.55
				175.08	31273.9	31013.7	30975.9	31002	30987.5			175.08	29347.4	29417	29357.1	29384.6	29389.4			174.25	4844.04	4873.38	4869.03	4871.83	4870.59
				174.98	31271.1	30935	30896.6	30923.2	30908.4			174.98	29390.3	29337.9	29277	29305	29309.9			174.2	4913.28	4865.36	4860.98	4863.8	4862.55
				174.88	31121.2	30856.6	30817.6	30844.6	30829.6			174.88	29387.5	29259.2	29197.4	29225.8	29230.8			174.15	5075.72	4857.51	4853.09	4855.93	4854.67
				174.78	31099.4	30778	30738.4	30765.8	30750.6			174.78	29430.9	29180.8	29118	29146.8	29152			174.1	5090.29	4850.03	4845.57	4848.44	4847.17
				174.68	31026.6	30699.5	30659.3	30687.1	30671.7			174.68	29367.5	29102.7	29038.9	29068.2	29073.5			174.05	4971.07	4842.6	4838.1	4840.99	4839.72
				174.58	30551.6	30621.1	30580.3	30608.5	30592.9			174.58	28882.1	29024.8	28960	28989.7	28995.1			174	4962.26	4834.93	4830.39	4833.3	4832.02
				174.48	30309.8	30541.7	30500.2	30528.9	30513			174.48	28837.5	28945.6	28879.7	28909.9	28915.5			173.95	5015.73	4827.26	4822.68	4825.61	4824.32
				174.38	30490.5	30461.9	30419.7	30448.8	30432.8			174.38	28687.7	28866.6	28799.6	28830.2	28835.9			173.9	4861.84	4819.71	4815.1	4818.06	4816.75
				174.28	30247.6	30382.8	30339.9	30369.5	30353.2			174.28	28612	28787.3	28719.2	28750.4	28756.2			173.85	4882.97	4811.85	4807.2	4810.18	4808.87
				174.18	30096.2	30303.3	30259.6	30289.7	30273.2			174.18	28570.2	28708.2	28638.9	28670.5	28676.5			173.8	4996.15	4804.06	4799.36	4802.37	4801.05
				174.08	30160.7	30223.6	30179.2	30209.8	30193			174.08	28502.1	28629.1	28558.7	28590.8	28597			173.75	4786.41	4796.53	4791.79	4794.82	4793.49
				173.98	29946.4	30144.3	30099.2	30130.2	30113.2			173.98	28513.2	28550.2	28478.5	28511.2	28517.5			173.7	4674.17	4788.56	4783.78	4786.84	4785.5
				173.88	29905.1	30064.7	30018.8	30050.3	30033.1			173.88	28661.9	28471.5	28398.6	28431.8	28438.3			173.65	4690.7	4780.36	4775.54	4778.62	4777.27
				173.78	29976.2	29985.2	29938.5	29970.6	29953.1			173.78	28541.7	28393.6	28319.4	28353.2	28359.8			173.6	4660.1	4772.22	4767.36	4770.47	4769.11
				173.68	29873	29906.1	29858.6	29891.2	29873.4			173.68	28205.3	28315.5	28240.1	28274.4	28281.3			173.55	4601.17	4764.03	4759.12	4762.26	4760.89
				173.58	29934.7	29826.9	29778.6	29811.8	29793.7			173.58	28023.3	28236.8	28160	28194.9	28201.9			173.5	4640.97	4755.73	4750.78	4753.95	4752.57
				173.48	29775.4	29748.2	29699	29732.8	29714.4			173.48	28215	28157.7	28079.6	28115	28122.3			173.45	4760.48	4747.54	4742.54	4745.73	4744.35
				173.38	29235	29669.3	29619.2	29653.5	29634.9			173.38	28131.1	28079.6	28000	28036	28043.5			173.4	4706.29	4739.62	4734.58	4737.8	4736.4
				173.28	29112.8	29589.2	29538.2	29573.2	29554.2			173.28	28127.1	28001.4	27920.4	27957.1	27964.8			173.35	4631.94	4731.6	4726.52	4729.77	4728.36
				173.18	29238.2	29509	29457.1	29492.7	29473.5			173.18	28115	27923.5	27841	27878.3	27886.2			173.3	4717.26	4723.44	4718.31	4721.59	4720.17
				173.08	29227.4	29429.4	29376.6	29412.7	29393.2			173.08	27808.5	27845.9	27761.9	27799.8	27808			173.25	4693.18	4715.49	4710.31	4713.62	4712.19
				172.98	29152.3	29350	29296.2	29333	29313.2			172.98	27515.3	27767.6	27682	27720.6	27729			173.2	4462.71	4707.5	4702.28	4705.61	4704.17
				172.88	29007.6	29270.6	29215.8	29253.3	29233.1			172.88	27637.3	27688.7	27601.5	27640.8	27649.4			173.15	4485.93	4699.03	4693.76	4697.12	4695.67
				172.78	29014.2	29191.1	29135.3	29173.4	29153			172.78	27863.4	27610.5	27521.6	27561.6	27570.5			173.1	4451.79	4690.63	4685.31	4688.7	4687.23
				172.68	28946	29111.8	29055	29093.8	29073			172.68	27822	27533.3	27442.7	27483.4	27492.5			173.05	4411.6	4682.17	4676.8	4680.22	4678.75
				172.58	29081.6	29032.7	28974.7	29014.2	28993.1			172.58	27584.3	27456.2	27363.8	27405.3	27414.7			173	4421.92	4673.65	4668.22	4671.68	4670.19
				172.48	29113	28954	28894.9	28935.2	28913.8			172.48	27496.2	27378.7	27284.5	27326.8	27336.5			172.95	4575.18	4665.16	4659.69	4663.17	4661.68
				172.38	28752.8	28875.8	28815.5	28856.5	28834.7			172.38	27475	27301.2	27205.2	27248.2	27258.2			172.9	4779.77	4657.03	4651.51	4655.02	4653.51
				172.28	28490.7	28796.8	28735.3	28777.2	28755			172.28	27366.1	27224	27126	27169.8	27180.1			172.85	4581.86	4649.36	4643.78	4647.33	4645.81
				172.18	28471.7	28717.4	28654.7	28697.3	28674.8			172.18	27159.4	27146.7	27046.8	27091.4	27102			172.8	4586.52	4641.28	4635.65	4639.23	4637.7
				172.08	28435.5	28638.2	28574.2	28617.7	28594.7			172.08	27177.2	27069	26967.1	27012.6	27023.6			172.75	4478.49	4633.23	4627.54	4631.16	4629.61
				171.98	28428.7	28559.1	28493.9	28538.2	28514.8			171.98	27250	26991.8	26887.7	26934.1	26945.5			172.7	4607.81	4624.96	4619.22	4622.87	4621.31
				171.88	28344.4	28480.3	28413.7	28458.9	28435.1			171.88	27005.6	26915.1	26808.9	26856.1	26867.8			172.65	4591.32	4616.99	4611.19	4614.87	4613.31
				171.78	28390.6	28401.5	28333.5	28379.6	28355.4			171.78	26957.9	26837.9	26729.5	26777.7	26789.8			172.6	4462.96	4609	4603.15	4606.86	4605.29
				171.68	28377.5	28323.1	28253.7	28300.7	28276.1			171.68	26715.2	26761	26650.2	26699.3	26711.8			172.55	4412.26	4600.75	4594.85	4598.6	4597.01
				171.58	28285.4	28244.9	28174	28222	28196.9			171.58	26563.7	26683.5	26570.4	26620.5	26633.4			172.5	4569.94	4592.41	4586.45	4590.23	4588.63
				171.48	28233.7	28166.7	28094.3	28143.2	28117.8			171.48	26532.5	26606	26490.3	26541.5	26554.8			172.45	4431.63	4584.44	4578.42	4582.23	4580.62
				171.38	28110.1	28088.6	28014.7	28064.6	28038.7			171.38	26576.7	26528.7	26410.5	26462.7	26476.5			172.4	4531.78	4576.18	4570.1	4573.95	4572.32
				171.28	27433.2	28010.5	27934.9	27985.9	27959.5			171.28	26428.2	26451.8	26331	26384.3	26398.5			172.35	4292.3	4568.16	4562.02	4565.9	4564.27
				171.18	27427.3	27930.9	27853.6	27905.7	27878.8			171.18	26269	26374.8	26251.3	26305.7	26320.4			172.3	4349	4559.63	4553.43	4557.36	4555.7
				171.08	27718.2	27851.5	27772.5	27825.7	27798.3			171.08	26084.4	26297.7	26171.3	26226.9	26242.2			172.25	4275.87	4551.25	4544.99	4548.95	4547.29
				170.98	27573.4	27773.2	27692.4	27746.7	27718.8			170.98	26187.6	26220.3	26091.1	26147.8	26163.6			172.2	4433.76	4542.73	4536.4	4540.41	4538.73
				170.88	27447.8	27694.7	27612	27667.6	27639.2			170.88	26352.6	26143.7	26011.4	26069.3	26085.7			172.15	4398.99	4534.57	4528.18	4532.22	4530.53
				170.78	27623	27616.2	27531.6	27588.4	27559.5			170.78	26265.2	26067.8	25932.4	25991.6	26008.6			172.1	4259.05	4526.36	4519.9	4523.98	4522.27
				170.68	27284.4	27538.4	27451.9	27509.9	27480.4			170.68	25984.3	25992.1	25853.4	25914	25931.6			172.05	4334.34	4517.86	4511.33	4515.45	4513.74
				170.58	27389.3	27460.1	27371.4	27430.8	27400.7			170.58	25705.1	25915.8	25773.8	25835.7	25854			172	4296.83	4509.54	4502.95	4507.11	4505.38
				170.48	27463	27382.2	27291.5	27352.2	27321.6			170.48	25763.2	25839.1	25693.6	25756.9	25775.9			171.95	4316.31	4501.16	4494.5	4498.71	4496.96
				170.38	27345.1	27304.9	27211.9	27274	27242.8			170.38	25861.4	25762.9	25613.8	25678.5	25698.2			171.9	4387.83	4492.84	4486.12	4490.36	4488.6
				170.28	27328.4	27227.5	27132.3	27195.8	27164			170.28	25778.4	25687.4	25534.6	25600.8	25621.2			171.85	4469.7	4484.7	4477.9	4482.19	4480.41
				170.18	27132.7	27150.4	27052.8	27117.8	27085.4			170.18	25561.8	25612.1	25455.3	25523.1	25544.3			171.8	4326.67	4476.76	4469.89	4474.22	4472.43
				170.08	27165.7	27073.1	26973	27039.6	27006.5			170.08	25524.9	25536.4	25375.7	25445	25467.1			171.75	4049.34	4468.52	4461.57	4465.95	4464.15
				169.98	26994.6	26996.2	26893.5	26961.7	26928			169.98	25698.8	25461.1	25296.1	25367.1	25390.1			171.7	4114.43	4459.7	4452.68	4457.1	4455.28
				169.88	27005.7	26919.1	26813.7	26883.6	26849.2			169.88	25736.6	25386.7	25217.4	25290.1	25314			171.65	4182.51	4451.04	4443.95	4448.41	4446.58
				169.78	27073	26842.4	26734.2	26805.8	26770.8			169.78	25481.2	25312.8	25139	25213.4	25238.4			171.6	4172.49	4442.55	4435.38	4439.89	4438.04
				169.68	26517.6	26766.2	26655.1	26728.5	26692.7			169.68	25367.7	25238.6	25060	25136.3	25162.3			171.55	4356.39	4434.05	4426.81	4431.36	4429.5
				169.58	26340.4	26688.8	26574.8	26650	26613.5			169.58	25540.3	25164.5	24981	25059.2	25086.2			171.5	4276.9	4425.98	4418.66	4423.26	4421.38
				169.48	26526.8	26611.3	26494.1	26571.4	26534.1			169.48	25408.6	25091.3	24902.7	24982.9	25011.1			171.45	4184.75	4417.75	4410.35	4415	4413.1
				169.38	26938.2	26534.7	26414.2	26493.5	26455.4			169.38	25313.3	25018.2	24824.2	24906.5	24935.9			171.4	4154.42	4409.34	4401.86	4406.56	4404.65
				169.28	27025.6	26459.4	26335.6	26416.9	26378.1			169.28	25132.8	24945.3	24745.8	24830.1	24860.9			171.35	4202.09	4400.89	4393.32	4398.07	4396.14
				169.18	26694.6	26384.8	26257.4	26340.9	26301.2			169.18	24856.2	24872.3	24666.9	24753.6	24785.7			171.3	4237.18	4392.56	4384.91	4389.7	4387.76
				169.08	26473.8	26309.6	26178.5	26264.3	26223.8			169.08	24894.7	24799	24587.5	24676.5	24710			171.25	4424.14	4384.32	4376.59	4381.44	4379.48
				168.98	26518.1	26234.2	26099.3	26187.4	26146.1			168.98	24866.9	24726.2	24508.5	24599.8	24634.9			171.2	4256.02	4376.51	4368.69	4373.59	4371.62
				168.88	26502.1	26159.3	26020.3	26111	26068.7			168.88	24589.2	24654	24429.6	24523.4	24560.2			171.15	4366.02	4368.36	4360.45	4365.4	4363.41
				168.78	26192.7	26084.8	25941.6	26034.8	25991.6			168.78	24758.4	24581.5	24350.1	24446.5	24485			171.1	4255.39	4360.46	4352.46	4357.46	4355.46
				168.68	26296.6	26009.9	25862.2	25958.1	25914			168.68	24873.1	24510	24271.3	24370.5	24410.8			171.05	4104.4	4352.34	4344.25	4349.31	4347.28
				168.58	26193.9	25935.6	25783.4	25882	25837			168.58	24758.2	24439.5	24193.2	24295.2	24337.5			171	4113.01	4343.91	4335.73	4340.84	4338.8
				168.48	25942.7	25861.5	25704.4	25806	25760			168.48	24770	24369.2	24114.9	24219.9	24264.3			170.95	4173.46	4335.52	4327.24	4332.41	4330.36
				168.38	25857.6	25787.2	25625	25729.6	25682.7			168.38	24673.2	24299.7	24036.9	24145	24191.6			170.9	4103.95	4327.29	4318.91	4324.14	4322.06
				168.28	25984.9	25713.2	25545.6	25653.4	25605.4			168.28	24446.4	24230.5	23958.9	24070.2	24119.2			170.85	4147.45	4318.92	4310.44	4315.73	4313.64
				168.18	25945.2	25640	25466.8	25577.9	25528.8			168.18	24301.1	24161.3	23880.4	23995	24046.6			170.8	4170.83	4310.66	4302.09	4307.43	4305.32
				168.08	25783.4	25567.1	25388	25502.6	25452.5			168.08	24324.6	24092.3	23801.7	23919.9	23974.1			170.75	4134.18	4302.48	4293.81	4299.21	4297.08
				167.98	25847.9	25494.3	25309	25427.3	25376.1			167.98	24258.3	24024.3	23723.3	23845.2	23902.4			170.7	4101.47	4294.24	4285.46	4290.92	4288.78
				167.88	25653.9	25422.3	25230.4	25352.5	25300.2			167.88	24242.7	23956.8	23644.9	23770.7	23831			170.65	4065.94	4285.94	4277.06	4282.58	4280.42
				167.78	25389.8	25350.2	25151.5	25277.6	25224.2			167.78	24285.8	23890.1	23566.8	23696.6	23760.3			170.6	4092.19	4277.59	4268.6	4274.19	4272.01
				167.68	25093.4	25278.2	25072.1	25202.5	25147.8			167.68	23898	23824.4	23489	23623.1	23690.3			170.55	4204.34	4269.32	4260.22	4265.87	4263.67
				167.58	25065.7	25205.9	24992.2	25127	25071.1			167.58	23673.6	23758.5	23410.2	23548.8	23620			170.5	4173.63	4261.31	4252.1	4257.81	4255.6
				167.48	25192.6	25134.2	24912.4	25051.8	24994.8			167.48	23902.2	23692.9	23331	23474.3	23549.6			170.45	4149.49	4253.25	4243.93	4249.71	4247.47
				167.38	24968.5	25063.6	24833.1	24977.4	24919.2			167.38	23857.5	23629.1	23252.8	23401	23480.8			170.4	4145.3	4245.16	4235.73	4241.57	4239.31
				167.28	24639.3	24993	24753.5	24903	24843.5			167.28	23674.2	23566.2	23174.7	23328.1	23412.8			170.35	4044.25	4237.08	4227.53	4233.44	4231.17
				167.18	24483	24922.4	24673.2	24828.1	24767.5			167.18	23657	23504	23096.2	23255.1	23345.1			170.3	4033.04	4228.81	4219.13	4225.12	4222.82
				167.08	24509	24852.2	24592.7	24753.4	24691.5			167.08	23732.8	23443	23017.9	23182.6	23278.3			170.25	3941.31	4220.52	4210.73	4216.78	4214.47
				166.98	24803.8	24783	24512.5	24679.2	24616.2			166.98	23434.6	23383.6	22940.1	23110.9	23212.8			170.2	3989.7	4212.06	4202.14	4208.27	4205.94
				166.88	24713.9	24715.4	24433.2	24606.4	24542.2			166.88	23343.4	23324.7	22861.6	23038.8	23147.5			170.15	3969.17	4203.73	4193.68	4199.88	4197.53
				166.78	24256.9	24648.6	24353.9	24534	24468.5			166.78	23269.8	23267.2	22783.1	22967.1	23083.2			170.1	4043.52	4195.37	4185.19	4191.47	4189.09
				166.68	24244.3	24581.6	24273.7	24460.9	24394.4			166.68	23342.3	23211.2	22704.6	22895.8	23019.9			170.05	4089.16	4187.19	4176.89	4183.24	4180.84
				166.58	24565.2	24515.8	24193.6	24388.5	24320.9			166.58	23137.7	23157.2	22626.6	22825.4	22958.3			170	4047.15	4179.14	4168.7	4175.13	4172.71
				166.48	24432.9	24452	24114.6	24317.6	24249			166.48	23233.5	23104.6	22548.1	22755.1	22897.6			169.95	3990.44	4171.01	4160.43	4166.94	4164.5
				166.38	24282.5	24389.2	24035.4	24247.1	24177.5			166.38	23332.2	23054.5	22470.2	22685.8	22838.9			169.9	4107.74	4162.78	4152.06	4158.65	4156.19
				166.28	24315.4	24327.5	23956	24176.9	24106.6			166.28	23161.5	23007.1	22392.9	22617.6	22782.3			169.85	4152.18	4154.83	4143.97	4150.64	4148.16
				166.18	24341.3	24267.4	23877	24107.7	24036.7			166.18	22969.4	22961.8	22315.2	22549.7	22727.3			169.8	4018.42	4146.99	4135.99	4142.74	4140.24
				166.08	24307	24209.1	23798.2	24039.4	23967.9			166.08	22878.5	22918.8	22237.3	22482.2	22673.9			169.75	3945.66	4138.88	4127.73	4134.57	4132.04
				165.98	24171.4	24152.6	23719.5	23971.9	23900.2			165.98	22684.1	22878.7	22159.2	22415.2	22622.7			169.7	4034.1	4130.64	4119.34	4126.26	4123.71
				165.88	24088.4	24097.9	23640.6	23905.1	23833.5			165.88	22887	22841.5	22080.8	22348.7	22573.6			169.65	4082.21	4122.61	4111.15	4118.16	4115.59
				165.78	24080.8	24045.2	23561.8	23839.1	23767.9			165.78	23088.2	22808.8	22003.3	22283.9	22528.3			169.6	3987.08	4114.7	4103.09	4110.19	4107.6
				165.68	23865.7	23995.2	23483.1	23774.3	23704			165.68	22857	22781.2	21926.7	22220.8	22487			169.55	3989.13	4106.61	4094.84	4102.03	4099.42
				165.58	23962.8	23947.5	23404.1	23710.2	23641.5			165.58	22806.6	22757.7	21849.5	22158.3	22448.9			169.5	4000.91	4098.54	4086.61	4093.9	4091.26
				165.48	24092.5	23903.5	23325.6	23647.6	23581.4			165.48	22819	22739.6	21772.5	22097	22415.1			169.45	3973.3	4090.53	4078.42	4085.8	4083.14
				165.38	23919.2	23863.9	23247.6	23587	23524.5			165.38	22723.2	22727.8	21695.7	22037.2	22386.3			169.4	3925.55	4082.47	4070.2	4077.67	4074.99
				165.28	23685.7	23829	23169.3	23527.4	23470.9			165.28	23043.1	22722.8	21618.8	21978.7	22362.9			169.35	3982.16	4074.33	4061.88	4069.46	4066.75
				165.18	23961.8	23800.4	23090.6	23469.1	23421.9			165.18	22976.5	22726.9	21543.2	21922.9	22347.2			169.3	3995.45	4066.33	4053.71	4061.39	4058.66
				165.08	24400.8	23782.2	23012.9	23413.4	23381.6			165.08	23110.3	22740.4	21467.6	21868.8	22339.2			169.25	3882.56	4058.39	4045.58	4053.36	4050.61
				164.98	24637.1	23779.7	22936.5	23361.1	23355.1			164.98	23159.7	22765.5	21392.7	21817.3	22340.9			169.2	3870.7	4050.22	4037.23	4045.11	4042.34
				164.88	24493.9	23800.5	22860.9	23311.7	23349.7			164.88	22892	22804.6	21318.1	21768.2	22354.5			169.15	3994.61	4042.05	4028.87	4036.86	4034.06
				164.78	24722.2	23856.9	22785.1	23264.7	23377.3			164.78	23139	22860.3	21243	21720.8	22382.4			169.1	3934.25	4034.17	4020.79	4028.89	4026.07
				164.68	25134.4	23970.6	22710.1	23221.2	23459.5			164.68	23482.9	22940	21168.8	21677.1	22431.7			169.05	3944.37	4026.18	4012.61	4020.82	4017.97
				164.58	25402.5	24173.2	22636.4	23182.2	23627.3			164.58	23568.2	23053.3	21095.9	21637.6	22511.6			169	3865.96	4018.24	4004.46	4012.78	4009.91
				164.48	25708.3	24509	22563.5	23147.7	23924.8			164.48	23693.8	23214.1	21023.5	21602	22635.6			168.95	3896.46	4010.14	3996.16	4004.6	4001.7
				164.38	26007.1	25038.5	22491.7	23118.4	24411.8			164.38	24117.3	23445.7	20951.7	21570.8	22826.6			168.9	3832.52	4002.14	3987.94	3996.5	3993.58
				164.28	26633	25839.3	22420.7	23095.1	25165			164.28	24563	23784.7	20881.4	21545.5	23120.6			168.85	3878.49	3994.02	3979.6	3988.29	3985.34
				164.18	27587.9	27003.4	22351.6	23079.6	26275.5			164.18	25179.6	24282.9	20812.8	21526.8	23568.8			168.8	3943.57	3986.02	3971.38	3980.19	3977.22
				164.08	28612.1	28630.2	22285.2	23074.4	27841			164.08	25821.1	25012.1	20746.2	21516	24242.3			168.75	3930.74	3978.19	3963.32	3972.26	3969.26
				163.98	30159.8	30814.7	22221.5	23082.5	29953.7			163.98	26345.6	26065.3	20681.8	21514.1	25233			168.7	3933.7	3970.35	3955.25	3964.32	3961.29
				163.88	32325.7	33630.3	22162	23109.5	32682.8			163.88	27949.7	27552.4	20619.2	21521.8	26649.8			168.65	3791.38	3962.54	3947.21	3956.4	3953.35
				163.78	35069	37111	22108.3	23164.8	36054.6			163.78	29697.6	29596.8	20561.7	21544	28614.6			168.6	3771.7	3954.45	3938.87	3948.2	3945.12
				163.68	38464.1	41229.3	22061.8	23262.5	40028.7			163.68	31996.9	32311.2	20509.8	21583	31238			168.55	3747.86	3946.34	3930.51	3939.97	3936.87
				163.58	42605.5	45883.9	22024.2	23425.7	44482.5			163.58	35354.7	35778.2	20465.1	21643.3	34600			168.5	3799.95	3938.2	3922.11	3931.72	3928.59
				163.48	47583.5	50899.1	21997.5	23690.1	49206.5			163.48	39471.9	40026	20430.9	21732.8	38724.2			168.45	4036.74	3930.2	3913.84	3923.6	3920.44
				163.38	53233.5	56031.2	21983.6	24110	53904.8			163.38	44405.4	44995.3	20409.5	21861.5	43543.2			168.4	3896.34	3922.73	3906.11	3916.01	3912.83
				163.28	59334.7	60999	21984.4	24764	58219.4			163.28	49689.6	50524.3	20403.2	22046	48881.5			168.35	3729.44	3914.99	3898.09	3908.14	3904.94
				163.18	65261.2	65519.1	22001	25760.1	61760			163.18	55496.1	56330.9	20413.3	22312.3	54431.9			168.3	3839.51	3906.9	3889.72	3899.93	3896.7
				163.08	70585.6	69362.7	22032.8	27238.2	64157.2			163.08	61089.4	62016.6	20441.1	22705.4	59752.3			168.25	3866.17	3899.09	3881.61	3891.98	3888.72
				162.98	74596.8	72424.7	22078.3	29370.3	65132.7			162.98	66099	67089.2	20486.1	23297.8	64277.5			168.2	3878.29	3891.35	3873.58	3884.1	3880.83
				162.88	77342.5	74779.8	22134.1	32348	64565.9			162.88	70367.8	71037.6	20546.3	24203.3	67380.7			168.15	3758.51	3883.66	3865.59	3876.28	3872.98
				162.78	79069.2	76703.4	22196.8	36368.2	62532			162.78	72755.8	73509.4	20619.5	25590.7	68538.2			168.1	3798.3	3875.74	3857.36	3868.22	3864.89
				162.68	80030.4	78614.7	22263.9	41599.6	59278.9			162.68	73985.7	74522.1	20699.8	27687.7	67534.2			168.05	3852.32	3867.94	3849.23	3860.26	3856.91
				162.58	81253.1	80971.5	22333.2	48143.1	55161.6			162.58	75095.8	74570.4	20783.6	30779	64575			168	3728.07	3860.28	3841.24	3852.45	3849.07
				162.48	82336.2	84158.4	22405.6	55993.6	50570.4			162.48	75818.1	74492	20870.6	35180.8	60181.8			167.95	3774.66	3852.37	3832.99	3844.38	3840.98
				162.38	84777.6	88384.4	22480.5	64988.2	45876.7			162.38	76674.9	75194.8	20959.5	41176.1	54978.2			167.9	3763.41	3844.59	3824.87	3836.44	3833.02
				162.28	89396.8	93626.6	22561.6	74794.1	41394.1			162.28	78791.8	77418.8	21050.8	48940.5	49529.1			167.85	3711.81	3836.82	3816.73	3828.5	3825.05
				162.18	95078.8	99596.7	22654.4	84891.7	37359.3			162.18	82889.4	81576.8	21148.4	58443.1	44282.1			167.8	3824.18	3828.96	3808.51	3820.47	3817
				162.08	101581	105749	22761.6	94594.1	33916.9			162.08	88494.2	87654.2	21258.2	69361	39551.4			167.75	3882.7	3821.37	3800.54	3812.7	3809.21
				161.98	108369	111342	22885.4	103103	31124.5			161.98	95552.8	95163.4	21384.9	81028.5	35519.8			167.7	3855.69	3813.93	3792.72	3805.08	3801.57
				161.88	113447	115528	23026.4	109583	28971.3			161.88	102010	103151	21532.9	92423.1	32261.1			167.65	3889.83	3806.47	3784.85	3797.43	3793.9
				161.78	116182	117513	23180.2	113302	27390.9			161.78	107260	110285	21700.4	102232	29753.2			167.6	3908.83	3799.11	3777.08	3789.87	3786.32
				161.68	117279	116744	23340.6	113795	26289.1			161.68	111309	115046	21883.4	109015	27914			167.55	3871.9	3791.82	3769.37	3782.38	3778.81
				161.58	113907	113076	23503.5	111015	25564.5			161.58	111618	116121	22078.3	111570	26629.6			167.5	3754.82	3784.48	3761.59	3774.83	3771.24
				161.48	107214	106787	23657.2	105331	25112.8			161.48	108020	112901	22273.6	109404	25769.7			167.45	3854.66	3776.91	3753.57	3767.05	3763.44
				161.38	98707.2	98479.9	23793.2	97426.8	24846.2			161.38	102203	105745	22457.2	102989	25213.3			167.4	3943.93	3769.59	3745.79	3759.51	3755.88
				161.28	88239.8	88909.2	23906.9	88119.5	24696.6			161.28	93786.7	95751.8	22622.4	93512.6	24861.6			167.35	3872.35	3762.5	3738.22	3752.18	3748.54
				161.18	77848.9	78841.5	23993.2	78223	24611.8			161.18	83932.6	84278	22761.2	82403.1	24636.1			167.3	3868.44	3755.28	3730.51	3744.72	3741.07
				161.08	67669.5	68961.6	24052.5	68455.2	24558.8			161.08	74138.3	72584.2	22869.3	70972.1	24481.4			167.25	3761.91	3748.08	3722.81	3737.28	3733.61
				160.98	58223	59803.8	24085.2	59373.1	24515.9			160.98	64316.7	61655.8	22946.9	60240.1	24362.6			167.2	3752.7	3740.69	3714.9	3729.63	3725.95
				160.88	50395.3	51735.2	24093.5	51357.7	24471			160.88	55327.5	52146.7	22994.1	50883.8	24257.1			167.15	3843.97	3733.31	3706.98	3721.99	3718.3
				160.78	43583.5	44943.1	24081.5	44605	24419.5			160.78	47480.7	44369.6	23013.5	43230.1	24153			167.1	3894.91	3726.16	3699.28	3714.57	3710.87
				160.68	38341.7	39461.5	24051.9	39154.4	24359			160.68	40862.8	38354.6	23008.7	37318.2	24045.1			167.05	3862.42	3719.16	3691.7	3707.28	3703.58
				160.58	34530	35207	24008.8	34925.4	24290.4			160.58	35940.5	33927.2	22983.6	32979	23931.9			167	3763.32	3712.12	3684.07	3699.95	3696.24
				160.48	31300.2	32018.7	23956	31758.8	24215.9			160.48	32056.4	30802.5	22943.5	29931	23815			166.95	3747.94	3704.9	3676.24	3692.43	3688.72
				160.38	28902.6	29701.5	23895	29460.6	24135.9			160.38	28997.4	28666.7	22891.5	27862.7	23695.5			166.9	3889.48	3697.69	3668.4	3684.9	3681.19
				160.28	27228.7	28057.8	23828	27833.8	24052			160.28	27015.7	27231.3	22830.3	26487.2	23574.3			166.85	3841.64	3690.82	3660.88	3677.7	3674
				160.18	25970.6	26911	23756.8	26702.1	23965.7			160.18	25397.3	26265.3	22763.1	25574.7	23453.7			166.8	3896.58	3683.89	3653.27	3670.43	3666.74
				160.08	25000.1	26114.4	23682.5	25919.1	23877.9			160.08	24409.7	25598.1	22691.2	24955.5	23333.8			166.75	3886.72	3677.11	3645.8	3663.3	3659.62
				159.98	24461.5	25554.8	23605.9	25371.8	23789			159.98	23732	25114.9	22616.5	24515.5	23215.9			166.7	3687.52	3670.36	3638.32	3656.17	3652.51
				159.88	23927.7	25151	23528.1	24979.2	23700			159.88	23116.4	24743.1	22539.9	24182.8	23100.3			166.65	3791.94	3663.22	3630.43	3648.64	3645
				159.78	23821.7	24846.2	23449.2	24684.6	23610.8			159.78	22721.7	24438.7	22461.7	23913.8	22986.7			166.6	3830.51	3656.34	3622.78	3641.37	3637.75
				159.68	23571.4	24604.4	23370.1	24452	23522.4			159.68	22341.4	24177.1	22382.5	23684.3	22875.3			166.55	3738.31	3649.6	3615.23	3634.21	3630.62
				159.58	23199.3	24401.5	23290.6	24257.8	23434.4			159.58	22000.6	23944	22302.4	23480.5	22765.8			166.5	3811.21	3642.7	3607.5	3626.88	3623.32
				159.48	22926.8	24223.2	23210.4	24087.3	23346.3			159.48	21890.8	23731.2	22221.5	23294.6	22658.1			166.45	3844.41	3636	3599.94	3619.73	3616.21
				159.38	22724.7	24061	23129.7	23932.3	23258.3			159.38	21732.6	23534.7	22140.4	23122.7	22552.5			166.4	3746.5	3629.43	3592.47	3612.69	3609.21
				159.28	22229.4	23910.1	23048.6	23788.1	23170.6			159.28	21364.8	23351.3	22059.2	22961.8	22448.6			166.35	3786.93	3622.7	3584.8	3605.46	3602.04
				159.18	22370	23766.8	22966.5	23651	23082.3			159.18	21302.3	23178	21977	22809.4	22345.7			166.3	3856.77	3616.1	3577.24	3598.35	3594.99
				159.08	22505.8	23630.9	22885	23520.8	22995			159.08	21312.2	23014.3	21895	22664.8	22244.5			166.25	3876.56	3609.71	3569.85	3591.43	3588.13
				158.98	22265.4	23501.1	22804	23396.3	22908.7			158.98	20979.8	22859	21813.2	22527.2	22144.9			166.2	3932.83	3603.42	3562.51	3584.58	3581.36
				158.88	22033.6	23375.6	22722.6	23275.8	22822.4			158.88	20861.5	22710	21730.6	22394.7	22046			166.15	3862.38	3597.32	3555.32	3577.88	3574.75
				158.78	22028.4	23253.8	22640.8	23158.6	22736			158.78	20857.1	22567.1	21648	22267	21948			166.1	3705.51	3591.11	3547.98	3571.07	3568.03
				158.68	21977.1	23135.8	22559.2	23044.9	22650.1			158.68	20896.7	22429.9	21565.5	22144	21851.4			166.05	3617.02	3584.64	3540.32	3563.94	3561.02
				158.58	21795	23021	22477.7	22934.1	22564.6			158.58	20834.8	22297.9	21483.5	22025.2	21756.2			166	3662.35	3578.03	3532.49	3556.66	3553.86
				158.48	21726.4	22908.8	22396	22825.6	22479.1			158.48	20917.7	22170.2	21401.5	21909.8	21661.9			165.95	3664.55	3571.59	3524.77	3549.52	3546.85
				158.38	21638.4	22799	22314.2	22719.4	22393.8			158.38	20656.7	22046.8	21320	21797.8	21568.9			165.9	3664.25	3565.24	3517.07	3542.42	3539.89
				158.28	21806.2	22691.5	22232.5	22615.2	22308.8			158.28	20614.4	21926.2	21237.9	21688	21476.1			165.85	3719.48	3558.95	3509.39	3535.36	3532.99
				158.18	21943.7	22586.7	22151.4	22513.4	22224.6			158.18	20555.6	21808.7	21156	21580.6	21384.1			165.8	3589.39	3552.87	3501.85	3528.45	3526.27
				158.08	21726.8	22484.2	22070.8	22413.9	22141.2			158.08	20433.6	21694	21074.2	21475.4	21292.8			165.75	3535.23	3546.59	3494.04	3521.3	3519.32
				157.98	21677.9	22382.9	21990	22315.4	22057.5			157.98	20654.4	21581.6	20992.2	21371.9	21201.9			165.7	3608.3	3540.28	3486.13	3514.08	3512.33
				157.88	21864.4	22283.2	21909.1	22218.3	21974.1			157.88	20671.7	21472.4	20911.2	21271	21112.5			165.65	3696.2	3534.22	3478.39	3507.06	3505.55
				157.78	21723.7	22185.6	21829	22123	21891.5			157.78	20577	21365.5	20830.4	21172	21023.9			165.6	3519.65	3528.45	3470.87	3500.27	3499.05
				157.68	21496.1	22089	21748.8	22028.7	21809			157.68	20438.6	21260.3	20749.7	21074.2	20935.7			165.55	3656.33	3522.41	3462.97	3493.15	3492.23
				157.58	21668.1	21993.1	21668.1	21935	21726.1			157.58	20668.7	21156.6	20668.7	20977.5	20847.8			165.5	3679.02	3516.78	3455.39	3486.37	3485.8
																				165.45	3466.74	3511.33	3447.88	3479.69	3479.52
																				165.4	3434.49	3505.55	3439.92	3472.59	3472.88
																				165.35	3598.56	3499.86	3431.91	3465.49	3466.29
																				165.3	3728.66	3494.71	3424.27	3458.79	3460.2
																				165.25	3571.34	3490.05	3416.93	3452.43	3454.55
																				165.2	3438.44	3485.3	3409.26	3445.78	3448.78
																				165.15	3576.09	3480.55	3401.33	3438.91	3442.97
																				165.1	3573.72	3476.47	3393.71	3432.4	3437.78
																				165.05	3557.94	3472.85	3386.1	3425.95	3432.99
																				165	3547.07	3469.77	3378.47	3419.54	3428.7
																				164.95	3732.49	3467.41	3370.83	3413.17	3425.07
																				164.9	3692.34	3466.4	3363.62	3407.28	3422.74
																				164.85	3621.52	3466.52	3356.33	3401.39	3421.46
																				164.8	3600.83	3468.04	3348.91	3395.42	3421.53
																				164.75	3512.35	3471.52	3341.45	3389.49	3423.47
																				164.7	3587.99	3477.34	3333.82	3383.47	3427.69
																				164.65	3571.56	3486.54	3326.38	3377.71	3435.21
																				164.6	3573.19	3499.73	3318.91	3372.01	3446.63
																				164.55	3619.4	3517.95	3311.46	3366.43	3462.98
																				164.5	3663.15	3542.45	3304.13	3361.06	3485.52
																				164.45	3692.57	3574.59	3296.91	3355.92	3515.57
																				164.4	3603.09	3615.87	3289.76	3350.98	3554.66
																				164.35	3836.56	3667.78	3282.44	3345.99	3604.24
																				164.3	3988.76	3732.97	3275.64	3341.67	3666.94
																				164.25	4025.06	3813.3	3269.19	3337.87	3744.62
																				164.2	3857.25	3910.71	3262.83	3334.36	3839.19
																				164.15	4220.18	4026.97	3256.12	3330.72	3952.37
																				164.1	4353.44	4165.35	3250.21	3328.16	4087.4
																				164.05	4533.31	4327.48	3244.61	3326.23	4245.85
																				164	4583.59	4515.24	3239.4	3325.12	4429.52
																				163.95	4837.83	4729.79	3234.32	3324.64	4639.46
																				163.9	5121.99	4972.52	3229.79	3325.38	4876.93
																				163.85	5336.39	5243.75	3225.9	3327.58	5142.07
																				163.8	5531.74	5543.14	3222.48	3331.34	5434.28
																				163.75	5885.68	5869.37	3219.48	3336.92	5751.94
																				163.7	6010.29	6220.71	3217.27	3345.08	6092.9
																				163.65	6435.89	6593.67	3215.33	3355.83	6453.16
																				163.6	6822.29	6984.88	3214.31	3370.49	6828.7
																				163.55	7130.23	7389.76	3214.14	3389.8	7214.09
																				163.5	7481.89	7802.52	3214.63	3414.62	7602.52
																				163.45	7915.73	8217.18	3215.89	3446.29	7986.77
																				163.4	8424.68	8627.45	3218.08	3486.51	8359.02
																				163.35	8889.42	9026.76	3221.37	3537.21	8710.92
																				163.3	9407.43	9408.78	3225.67	3600.45	9034
																				163.25	9715.87	9767.5	3231.08	3678.75	9319.82
																				163.2	9973.01	10097.3	3237.14	3774.44	9559.98
																				163.15	10208.3	10394	3243.75	3890.47	9747.31
																				163.1	10703.9	10655.3	3250.86	4030.13	9876.02
																				163.05	10952.4	10881.4	3259.03	4197.66	9942.73
																				163	10993.3	11073.4	3267.71	4396.23	9944.88
																				162.95	11273.9	11235	3276.47	4629.17	9882.26
																				162.9	11567.4	11372.6	3285.82	4900.67	9757.77
																				162.85	11587.5	11494.2	3295.78	5214.1	9575.88
																				162.8	11777.2	11608.1	3305.76	5571.98	9341.92
																				162.75	11995.9	11724.3	3316.14	5976.89	9063.56
																				162.7	11903.2	11852.2	3326.97	6430.28	8748.93
																				162.65	11812.2	12000.1	3337.57	6931.78	8405.86
																				162.6	12211.4	12175.3	3347.95	7480.18	8043.05
																				162.55	12304.8	12384.8	3359.18	8074.34	7669.68
																				162.5	12495.7	12631.7	3370.58	8709.26	7293.06
																				162.45	12695.6	12917.4	3382.37	9379.24	6920.57
																				162.4	12902.6	13240.6	3394.57	10076.6	6558.59
																				162.35	13350.8	13597.1	3407.2	10791.7	6212.59
																				162.3	13943.7	13980.8	3420.76	11514.4	5887.23
																				162.25	14329	14382.9	3435.59	12232.3	5586.24
																				162.2	14501.5	14791.5	3451.22	12931.2	5311.44
																				162.15	14953.5	15192.7	3467.18	13596.2	5063.7
																				162.1	15356.7	15572.6	3484.1	14212.6	4844.12
																				162.05	15489.7	15916	3501.85	14765.6	4652.17
																				162	16012.5	16206.9	3519.85	15240.3	4486.38
																				161.95	16429.1	16431.6	3538.95	15624.4	4346.17
																				161.9	16353.5	16577.2	3558.91	15906.5	4229.53
																				161.85	16602.8	16632.2	3578.66	16077.4	4133.4
																				161.8	16618.7	16590.2	3598.91	16132.9	4056.25
																				161.75	16587.8	16447.5	3619.15	16071.2	3995.45
																				161.7	16186.1	16204.4	3639.28	15895	3948.75
																				161.65	16164.5	15864.5	3658.49	15609.7	3913.34
																				161.6	16036.6	15436.4	3677.62	15225.9	3888.17
																				161.55	14931.7	14929.8	3696.43	14754.9	3871.3
																				161.5	14522.1	14354.8	3712.8	14208.4	3859.12
																				161.45	13775.7	13726.3	3728.24	13602.7	3851.83
																				161.4	12875.3	13057.5	3742.04	12952	3847.59
																				161.35	12210	12362.3	3753.85	12271.1	3845.12
																				161.3	11434	11654.3	3764.19	11574.3	3844.15
																				161.25	10856.9	10946	3772.82	10875	3843.81
																				161.2	10149.1	10249.3	3780.19	10185.4	3844.01
																				161.15	9313.52	9573.91	3786	9515.85	3844.06
																				161.1	8528.76	8928.27	3789.99	8874.89	3843.37
																				161.05	7925.07	8318.78	3792.27	8269.26	3841.79
																				161	7316.19	7751.07	3793.24	7704.78	3839.53
																				160.95	6986.2	7228.49	3792.88	7184.94	3836.44
																				160.9	6600.07	6753.45	3791.8	6712.25	3833
																				160.85	6175.09	6326.34	3789.9	6287.22	3829.02
																				160.8	5733.42	5946	3787.07	5908.72	3824.34
																				160.75	5415.16	5610.7	3783.29	5575.1	3818.9
																				160.7	5050.97	5318.11	3778.83	5284.02	3812.92
																				160.65	4779.7	5064.93	3773.59	5032.24	3806.28
																				160.6	4787.42	4847.87	3767.77	4816.48	3799.16
																				160.55	4478.64	4663.64	3761.98	4633.47	3792.16
																				160.5	4352	4507.84	3755.54	4478.8	3784.58
																				160.45	4197.92	4377.16	3748.83	4349.19	3776.8
																				160.4	4209.72	4268.01	3741.81	4241.05	3768.77
																				160.35	4044.98	4177.52	3734.82	4151.51	3760.83
																				160.3	4032.08	4102.29	3727.49	4077.18	3752.6
																				160.25	4043.8	4040.03	3720.15	4015.78	3744.41
																				160.2	3941.24	3988.49	3712.86	3965.05	3736.3
																				160.15	3969.32	3945.43	3705.35	3922.77	3728.02
																				160.1	4009.55	3909.47	3697.92	3887.54	3719.85
																				160.05	3941.2	3879.19	3690.6	3857.96	3711.83
																				160	3762.25	3853.21	3683.14	3832.65	3703.7
																				159.95	3735.98	3830.35	3675.32	3810.42	3695.24
																				159.9	3788.12	3810.17	3667.45	3790.86	3686.76
																				159.85	3662.99	3792.26	3659.71	3773.53	3678.44
																				159.8	3750.73	3775.74	3651.72	3757.56	3669.89
																				159.75	3670.36	3760.71	3643.93	3743.06	3661.57
																				159.7	3632.29	3746.52	3635.99	3729.38	3653.12
																				159.65	3575.94	3733.04	3627.98	3716.39	3644.63
																				159.6	3640.87	3720.08	3619.87	3703.9	3636.05
																				159.55	3638.12	3707.76	3611.91	3692.02	3627.64
																				159.5	3487	3695.84	3603.97	3680.54	3619.27
																				159.45	3339.59	3683.95	3595.72	3669.05	3610.61
																				159.4	3621.29	3672.01	3587.16	3657.52	3601.65
																				159.35	3496.62	3660.94	3579.23	3646.83	3593.35
																				159.3	3446.8	3649.82	3571.05	3636.07	3584.8
																				159.25	3478.42	3638.78	3562.78	3625.38	3576.18
																				159.2	3447.61	3627.98	3554.6	3614.92	3567.66
																				159.15	3390.13	3617.27	3546.37	3604.54	3559.1
																				159.1	3476.37	3606.59	3538.03	3594.17	3550.45
																				159.05	3462.09	3596.22	3529.9	3584.11	3542.01
																				159	3347.96	3585.95	3521.75	3574.14	3533.57
																				158.95	3399.39	3575.56	3513.37	3564.02	3524.91
																				158.9	3429.71	3565.39	3505.13	3554.12	3516.39
																				158.85	3194.9	3555.39	3496.96	3544.39	3507.97
																				158.8	3447.26	3544.98	3488.31	3534.23	3499.06
																				158.75	3432.42	3535.22	3480.22	3524.71	3490.72
																				158.7	3269.53	3525.51	3472.11	3515.24	3482.38
																				158.65	3394.99	3515.54	3463.68	3505.5	3473.72
																				158.6	3439.91	3505.92	3455.53	3496.1	3465.35
																				158.55	3397.94	3496.48	3447.49	3486.88	3457.1
																				158.5	3399.1	3487.03	3439.39	3477.63	3448.78
																				158.45	3335.35	3477.65	3431.3	3468.45	3440.49
																				158.4	3199.46	3468.2	3423.09	3459.19	3432.09
																				158.35	3122.95	3458.52	3414.6	3449.71	3423.42
																				158.3	3347.32	3448.74	3405.97	3440.11	3414.6
																				158.25	3386.33	3439.51	3397.84	3431.06	3406.3
																				158.2	3404.42	3430.43	3389.82	3422.15	3398.1
																				158.15	3319.93	3421.44	3381.85	3413.32	3389.97
																				158.1	3359.04	3412.33	3373.72	3404.37	3381.67
																				158.05	3386.52	3403.35	3365.68	3395.55	3373.49
																				158	3325.42	3394.49	3357.73	3386.84	3365.38
																				157.95	3250.43	3385.54	3349.66	3378.04	3357.16
																				157.9	3210.74	3376.47	3341.45	3369.12	3348.8
																				157.85	3136.94	3367.37	3333.16	3360.16	3340.38
																				157.8	3195.1	3358.16	3324.74	3351.08	3331.82
																				157.75	3216.32	3349.12	3316.45	3342.17	3323.41
																				157.7	3086.96	3340.16	3308.24	3333.34	3315.06
																				157.65	3235.36	3330.97	3299.76	3324.28	3306.45
																				157.6	3306.8	3322.14	3291.62	3315.57	3298.19
																				157.55	3243.66	3313.51	3283.65	3307.05	3290.11
																				157.5	3219.72	3304.78	3275.56	3298.44	3281.91
																				157.45	3088.83	3296.04	3267.44	3289.81	3273.67
																				157.4	3251.15	3287.05	3259.06	3280.92	3265.18
																				157.35	3292.89	3278.45	3251.04	3272.43	3257.05
																				157.3	3355.08	3269.97	3243.13	3264.06	3249.04
																				157.25	3345.16	3261.66	3235.37	3255.85	3241.18
																				157.2	3247.26	3253.37	3227.61	3247.66	3233.32
																				157.15	3298.81	3244.9	3219.65	3239.28	3225.27
																				157.1	3200.03	3236.57	3211.82	3231.04	3217.35
																				157.05	3252.82	3228.05	3203.8	3222.62	3209.23
																				157	3177.23	3219.69	3195.91	3214.34	3201.25
																				156.95	3279.22	3211.19	3187.86	3205.93	3193.12
																				156.9	3240.35	3202.94	3180.06	3197.77	3185.24
																				156.85	3231.39	3194.64	3172.19	3189.55	3177.28
																				156.8	3285.47	3186.35	3164.32	3181.34	3169.33
																				156.75	3173.61	3178.2	3156.59	3173.27	3161.52
																				156.7	3194.98	3169.84	3148.62	3164.99	3153.48
																				156.65	3259.36	3161.56	3140.72	3156.78	3145.5
																				156.6	3183.36	3153.44	3132.98	3148.74	3137.69
																				156.55	3273.03	3145.18	3125.09	3140.55	3129.72
																				156.5	3117.41	3137.15	3117.41	3132.59	3121.97

## Sheet: Figure 3c
XPS Zn 2p				ZIS								SV-ZIS								SV-ZIS/MoSe2
Figure 3c				B.E.(eV)	Raw	Sum	Background	Peak 1	Peak 2			B.E.(eV)	Raw	Sum	Background	Peak 1	Peak 2			B.E.(eV)	Raw	Sum	Background	Peak 1	Peak 2
				1052.58	80605	81082.6	80605	80649.2	81038.4			1052.58	76298.6	76832.3	76298.6	76324.3	76806.6			1051.5	20028.8	20241.1	20012.8	20020.8	20233.1
				1052.48	80324.6	81059.7	80570.1	80614.7	81015.1			1052.48	76141.4	76816.8	76269.6	76295.5	76790.9			1051.4	20284.3	20231.8	19996.9	20004.9	20223.8
				1052.38	79962.4	81037.2	80535.3	80580.1	80992.4			1052.38	76115.1	76801.9	76240.6	76266.6	76775.8			1051.3	20151.3	20223.4	19981.4	19989.5	20215.3
				1052.28	80098.1	81015.2	80500.4	80545.5	80970.1			1052.28	76519.4	76787.5	76211.6	76237.8	76761.3			1051.2	19866.5	20215	19965.8	19973.9	20206.9
				1052.18	80159.5	80993.8	80465.6	80511	80948.4			1052.18	76662	76773.8	76182.5	76209	76747.3			1051.1	20343	20206.5	19949.6	19957.8	20198.4
				1052.08	80260.7	80972.9	80430.7	80476.4	80927.2			1052.08	76742.1	76760.6	76153.5	76180.1	76734			1051	20083.5	20199.3	19934.3	19942.6	20191
				1051.98	80268.4	80952.7	80395.8	80441.9	80906.6			1051.98	76714.9	76748.1	76124.5	76151.3	76721.4			1050.9	20526	20192	19918.6	19926.9	20183.7
				1051.88	80031.8	80933	80361	80407.3	80886.7			1051.88	76767.1	76736.3	76095.5	76122.4	76709.4			1050.8	20636.1	20185.9	19903.7	19912	20177.5
				1051.78	80057.2	80914	80326.1	80372.8	80867.4			1051.78	76522.8	76725.3	76066.5	76093.6	76698.2			1050.7	20306.6	20180.4	19889	19897.4	20172
				1051.68	80214.9	80895.7	80291.3	80338.2	80848.8			1051.68	76185.5	76715	76037.5	76064.8	76687.7			1050.6	20131.5	20174.9	19873.7	19882.2	20166.4
				1051.58	80435	80878.2	80256.4	80303.7	80830.9			1051.58	76112.2	76705.6	76008.4	76035.9	76678.1			1050.5	20209.6	20169.6	19858.2	19866.7	20161.1
				1051.48	79959.9	80861.5	80221.5	80269.1	80813.9			1051.48	76137.7	76697	75979.4	76007.1	76669.4			1050.4	20271.6	20165	19842.8	19851.4	20156.4
				1051.38	79505.4	80845.6	80186.7	80234.6	80797.6			1051.38	76538.3	76689.4	75950.4	75978.3	76661.6			1050.3	20056.7	20161.1	19827.6	19836.2	20152.5
				1051.28	79497.6	80830.6	80151.8	80200.1	80782.3			1051.28	76661.9	76682.8	75921.4	75949.5	76654.7			1050.2	20307.9	20157.5	19812	19820.7	20148.8
				1051.18	79743.2	80816.5	80116.9	80165.5	80767.9			1051.18	76324.5	76677.2	75892.4	75920.6	76648.9			1050.1	20397.1	20155	19796.9	19805.6	20146.2
				1051.08	79825.8	80803.4	80082.1	80131	80754.6			1051.08	75624.3	76672.8	75863.4	75891.8	76644.3			1050	19974.2	20153.4	19781.9	19790.8	20144.5
				1050.98	79991.2	80791.5	80047.2	80096.5	80742.2			1050.98	75919.9	76669.5	75834.4	75863	76640.9			1049.9	19906.3	20151.8	19766.3	19775.2	20143
				1050.88	79909.6	80780.7	80012.4	80062	80731.1			1050.88	75895.7	76667.5	75805.4	75834.2	76638.7			1049.8	20256.4	20151	19750.6	19759.5	20142.1
				1050.78	79910.1	80771.1	79977.5	80027.4	80721.2			1050.78	76070.5	76666.9	75776.3	75805.4	76637.8			1049.7	20120.9	20151.8	19735.5	19744.5	20142.7
				1050.68	79692.2	80762.8	79942.7	79992.9	80712.6			1050.68	76050.1	76667.7	75747.3	75776.6	76638.4			1049.6	20007.8	20153.2	19720.2	19729.2	20144.1
				1050.58	79711	80756	79907.8	79958.4	80705.4			1050.58	76057.4	76670.1	75718.3	75747.8	76640.6			1049.5	20037.9	20155.6	19704.7	19713.8	20146.4
				1050.48	79598.6	80750.7	79872.9	79923.9	80699.7			1050.48	76237.4	76674.1	75689.3	75718.9	76644.4			1049.4	19981.3	20159.1	19689.3	19698.5	20149.9
				1050.38	79917.4	80747	79838.1	79889.4	80695.6			1050.38	76278.2	76679.8	75660.3	75690.1	76650			1049.3	20102.6	20163.8	19673.8	19683.1	20154.5
				1050.28	79923.8	80745	79803.2	79854.9	80693.3			1050.28	75921.1	76687.5	75631.3	75661.3	76657.5			1049.2	20254.5	20170.1	19658.6	19667.9	20160.7
				1050.18	79959.8	80745	79768.4	79820.4	80692.9			1050.18	75706.1	76697.3	75602.2	75632.5	76667			1049.1	20223.7	20178.1	19643.6	19653	20168.7
				1050.08	79754.7	80747	79733.5	79785.9	80694.5			1050.08	75996.7	76709.3	75573.2	75603.7	76678.8			1049	20361.6	20187.6	19628.6	19638.1	20178.1
				1049.98	79841.5	80751.1	79698.6	79751.5	80698.3			1049.98	76275	76723.6	75544.2	75574.9	76692.9			1048.9	20598.1	20199.1	19613.9	19623.5	20189.6
				1049.88	79599.7	80757.7	79663.8	79717	80704.5			1049.88	76239.5	76740.4	75515.2	75546.1	76709.5			1048.8	20239.9	20213	19599.6	19609.2	20203.3
				1049.78	79316.7	80766.8	79628.9	79682.5	80713.2			1049.78	76159.1	76760.1	75486.2	75517.3	76728.9			1048.7	20210.2	20228.3	19584.7	19594.4	20218.7
				1049.68	79627.9	80778.7	79594.1	79648	80724.7			1049.68	76278.7	76782.7	75457.2	75488.6	76751.3			1048.6	20170.8	20246	19569.8	19579.6	20236.2
				1049.58	80022.1	80793.7	79559.2	79613.6	80739.3			1049.58	75978.3	76808.6	75428.2	75459.8	76777			1048.5	20059.3	20266	19554.9	19564.7	20256.2
				1049.48	80087.6	80811.9	79524.3	79579.1	80757.1			1049.48	76184.6	76838	75399.1	75431	76806.1			1048.4	20047.3	20288.7	19539.8	19549.7	20278.8
				1049.38	80222.4	80833.7	79489.5	79544.6	80778.5			1049.38	76479.7	76871.1	75370.1	75402.2	76839.1			1048.3	20024.4	20314.4	19524.7	19534.7	20304.5
				1049.28	79895.1	80859.4	79454.6	79510.2	80803.9			1049.28	76210.1	76908.5	75341.1	75373.4	76876.2			1048.2	20601.9	20343.7	19509.6	19519.6	20333.6
				1049.18	80309	80889.5	79419.8	79475.7	80833.5			1049.18	76110.6	76950.3	75312.1	75344.6	76917.8			1048.1	20667	20377.6	19495.4	19505.6	20367.5
				1049.08	80388.6	80924.3	79384.9	79441.3	80867.9			1049.08	76220.9	76997.2	75283.1	75315.9	76964.4			1048	20638.5	20415.9	19481.5	19491.7	20405.7
				1048.98	80275	80964.2	79350	79406.8	80907.4			1048.98	76383.3	77049.4	75254.1	75287.1	77016.4			1047.9	20124.7	20459	19467.5	19477.8	20448.7
				1048.88	80539.1	81009.9	79315.2	79372.4	80952.6			1048.88	76529	77107.6	75225.1	75258.3	77074.3			1047.8	20306.2	20506.6	19452.6	19463	20496.2
				1048.78	80516.2	81061.8	79280.3	79338	81004.1			1048.78	77022.8	77172.2	75196	75229.6	77138.7			1047.7	20147.7	20560.6	19438.1	19448.5	20550.2
				1048.68	80251.9	81120.7	79245.4	79303.6	81062.6			1048.68	76946.8	77244.1	75167	75200.8	77210.3			1047.6	20428.7	20621.2	19423.3	19433.9	20610.7
				1048.58	80170.4	81187.4	79210.6	79269.1	81128.9			1048.58	77005.6	77324	75138	75172	77290			1047.5	20558.6	20690.3	19409.1	19419.7	20679.7
				1048.48	80639	81262.6	79175.7	79234.7	81203.6			1048.48	76904.4	77412.6	75109	75143.3	77378.3			1047.4	20748.8	20768.8	19395	19405.8	20758.1
				1048.38	80920.4	81347.4	79140.9	79200.3	81288			1048.38	76858.9	77510.8	75080	75114.5	77476.3			1047.3	20434.2	20858.3	19381.4	19392.2	20847.5
				1048.28	81384.9	81443	79106	79165.9	81383.1			1048.28	76962.1	77619.9	75051	75085.8	77585.1			1047.2	20910.6	20960.1	19367.2	19378.1	20949.2
				1048.18	81244.2	81550.6	79071.1	79131.5	81490.2			1048.18	77132	77741.1	75021.9	75057	77706			1047.1	20367	21077.7	19353.8	19364.8	21066.7
				1048.08	81405.7	81671.9	79036.3	79097.1	81611.1			1048.08	77486.1	77875.9	74992.9	75028.2	77840.6			1047	21117.4	21212.4	19339.6	19350.7	21201.4
				1047.98	81631.9	81808.4	79001.4	79062.7	81747.1			1047.98	77821.8	78025.7	74963.9	74999.5	77990.1			1046.9	20903.4	21370.4	19326.6	19337.8	21359.2
				1047.88	81969.6	81962.2	78966.6	79028.3	81900.5			1047.88	77774.9	78192.4	74934.9	74970.8	78156.6			1046.8	21027.4	21554.7	19313.3	19324.6	21543.4
				1047.78	82000	82135.8	78931.7	78993.9	82073.6			1047.78	77611.1	78378.4	74905.9	74942	78342.3			1046.7	22081.1	21772	19300.3	19311.6	21760.7
				1047.68	82115	82332	78896.8	78959.6	82269.3			1047.68	77763.5	78586.1	74876.9	74913.3	78549.7			1046.6	22158.4	22030.6	19289	19300.4	22019.2
				1047.58	82294.4	82554.4	78862	78925.2	82491.2			1047.58	78091.4	78819	74847.9	74884.6	78782.3			1046.5	22031.2	22337.6	19277.9	19289.4	22326.1
				1047.48	82612.3	82806.5	78827.1	78890.8	82742.8			1047.48	78388.2	79079.9	74818.8	74855.8	79043			1046.4	22878.4	22702.4	19266.6	19278.2	22690.8
				1047.38	82957.8	83093.2	78792.3	78856.5	83029			1047.38	78801.8	79373.6	74789.8	74827.1	79336.3			1046.3	23501.7	23138	19256.8	19268.5	23126.3
				1047.28	83644.3	83420.2	78757.4	78822.1	83355.5			1047.28	79400.1	79705.1	74760.8	74798.4	79667.6			1046.2	24320.2	23657.1	19248	19259.8	23645.3
				1047.18	84275.5	83794.4	78722.6	78787.8	83729.2			1047.18	79789.5	80081.1	74731.8	74769.7	80043.2			1046.1	24743.4	24271.9	19240.6	19252.5	24260
				1047.08	84660.4	84224.8	78687.7	78753.4	84159.1			1047.08	79997	80509.9	74702.8	74740.9	80471.8			1046	25301	24995.8	19234	19245.9	24983.8
				1046.98	85251	84720.7	78652.8	78719.1	84654.4			1046.98	80539.1	81000.9	74673.8	74712.2	80962.4			1045.9	26269.6	25841.7	19228.3	19240.3	25829.6
				1046.88	86092.9	85295.2	78618	78684.8	85228.4			1046.88	81167.3	81567.2	74644.8	74683.5	81528.4			1045.8	27322.7	26821.5	19224.2	19236.4	26809.3
				1046.78	87062.9	85964.6	78583.1	78650.4	85897.2			1046.78	81722.1	82225.4	74615.7	74654.8	82186.3			1045.7	28162.8	27944.3	19222	19234.2	27932
				1046.68	88048.6	86749	78548.2	78616.1	86681.1			1046.68	82592.3	82996.4	74586.7	74626.1	82957			1045.6	30075.2	29208.7	19221.1	19233.5	29196.3
				1046.58	89531.3	87675.7	78513.4	78581.8	87607.3			1046.58	83353.5	83907.8	74557.7	74597.4	83868.1			1045.5	31126.3	30609.5	19223.5	19236	30597
				1046.48	90486.2	88775.8	78478.5	78547.5	88706.8			1046.48	84224.1	84990.5	74528.7	74568.8	84950.4			1045.4	32410.6	32121.4	19227.7	19240.3	32108.8
				1046.38	91896.8	90093.5	78443.7	78513.2	90024			1046.38	85833.2	86286	74499.7	74540.1	86245.6			1045.3	33601.6	33698.1	19234	19246.7	33685.3
				1046.28	94484.9	91685.3	78408.8	78478.9	91615.1			1046.28	87423.6	87842.9	74470.7	74511.4	87802.2			1045.2	35196.7	35263.4	19242.4	19255.2	35250.6
				1046.18	97533.5	93623.7	78373.9	78444.7	93553			1046.18	89046.5	89717.8	74441.6	74482.7	89676.8			1045.1	36192.1	36701.8	19253.4	19266.3	36688.9
				1046.08	100691	96005.4	78339.1	78410.4	95934.1			1046.08	91554.1	91978.1	74412.6	74454	91936.7			1045	37449.1	37873.3	19266.1	19279.2	37860.3
				1045.98	104723	98943	78304.2	78376.1	98871.1			1045.98	94580.6	94688	74383.6	74425.3	94646.3			1044.9	38295.4	38633.8	19280.9	19294.1	38620.7
				1045.88	109805	102585	78269.4	78341.9	102513			1045.88	97978.5	97922.3	74354.6	74396.7	97880.2			1044.8	38619.4	38873.8	19297.1	19310.4	38860.5
				1045.78	115153	107106	78234.5	78307.6	107033			1045.78	102152	101750	74325.6	74368	101707			1044.7	38336.9	38556.2	19313.9	19327.2	38542.8
				1045.68	121570	112696	78199.6	78273.4	112622			1045.68	107176	106226	74296.6	74339.4	106184			1044.6	38315.4	37733.1	19330.1	19343.6	37719.6
				1045.58	128189	119537	78164.8	78239.1	119463			1045.58	112499	111384	74267.6	74310.7	111341			1044.5	36959.6	36524.6	19346.3	19359.9	36511
				1045.48	134777	127684	78129.9	78204.9	127608			1045.48	118428	117177	74238.6	74282.1	117134			1044.4	35887.6	35074.9	19360.1	19373.8	35061.2
				1045.38	141766	136941	78095.1	78170.7	136866			1045.38	124450	123475	74209.5	74253.4	123431			1044.3	34417.3	33521.1	19372.1	19386	33507.2
				1045.28	147751	146576	78060.2	78136.5	146500			1045.28	130599	129977	74180.5	74224.8	129933			1044.2	32958.4	31966	19381.6	19395.6	31952
				1045.18	152534	155099	78025.3	78102.3	155022			1045.18	135970	136166	74151.5	74196.1	136122			1044.1	30985.8	30484.6	19388.6	19402.7	30470.5
				1045.08	155230	160459	77990.5	78068.1	160381			1045.08	140357	141315	74122.5	74167.5	141270			1044	29363.3	29115.6	19392.3	19406.5	29101.4
				1044.98	155704	160949	77955.6	78033.9	160871			1044.98	143334	144592	74093.5	74138.9	144547			1043.9	27169	27879.7	19393.2	19407.5	27865.4
				1044.88	154019	156397	77920.8	77999.7	156318			1044.88	144291	145371	74064.4	74110.3	145326			1043.8	26042	26781.9	19390.4	19404.9	26767.4
				1044.78	149941	148269	77885.9	77965.6	148190			1044.78	142791	143483	74035.4	74081.7	143437			1043.7	24859.6	25819.8	19385.7	19400.3	25805.2
				1044.68	144302	138644	77851	77931.4	138564			1044.68	139783	139309	74006.4	74053.1	139262			1043.6	24443.9	24987	19379	19393.7	24972.3
				1044.58	137348	129150	77816.2	77897.3	129069			1044.58	135186	133585	73977.4	74024.4	133538			1043.5	23604	24272.3	19371.6	19386.5	24257.4
				1044.48	129710	120686	77781.3	77863.1	120604			1044.48	128439	127136	73948.4	73995.8	127089			1043.4	23047.5	23661.7	19362.8	19377.8	23646.7
				1044.38	122522	113523	77746.5	77829	113440			1044.38	121842	120610	73919.4	73967.2	120562			1043.3	22508.4	23142.4	19353	19368.2	23127.3
				1044.28	115954	107628	77711.6	77794.9	107545			1044.28	114939	114431	73890.4	73938.7	114383			1043.2	21903.2	22700.9	19342.4	19357.7	22685.6
				1044.18	109850	102840	77676.7	77760.8	102756			1044.18	108652	108828	73861.4	73910.1	108779			1043.1	21726	22326	19330.8	19346.2	22310.5
				1044.08	104246	98963.9	77641.9	77726.7	98879.1			1044.08	103024	103884	73832.3	73881.5	103834			1043	21499.9	22006.7	19318.9	19334.5	21991.1
				1043.98	99226.6	95830.3	77607	77692.6	95744.8			1043.98	97639.2	99615.1	73803.3	73852.9	99565.5			1042.9	21502.7	21733.5	19306.6	19322.3	21717.7
				1043.88	95564.6	93282	77572.2	77658.5	93195.7			1043.88	93982.1	95975.7	73774.3	73824.4	95925.6			1042.8	21147.9	21498.4	19294.4	19310.2	21482.5
				1043.78	92964.1	91195.4	77537.3	77624.4	91108.2			1043.78	90726	92902.8	73745.3	73795.8	92852.3			1042.7	20902.8	21293.8	19281.5	19297.6	21277.7
				1043.68	90747.7	89472.3	77502.4	77590.4	89384.4			1043.68	88366	90325.4	73716.3	73767.3	90274.4			1042.6	20586.8	21114.7	19268.3	19284.5	21098.5
				1043.58	88789.3	88034.7	77467.6	77556.3	87946			1043.58	86409.6	88169.3	73687.3	73738.7	88117.9			1042.5	20711.7	20956.1	19254.6	19270.9	20939.8
				1043.48	87654.8	86826.8	77432.7	77522.3	86737.2			1043.48	84640.2	86371.8	73658.2	73710.2	86319.9			1042.4	20615.3	20815.2	19241.1	19257.6	20798.7
				1043.38	86906.6	85801.1	77397.9	77488.3	85710.7			1043.38	83075.5	84868.8	73629.2	73681.6	84816.4			1042.3	20404.3	20688.7	19227.5	19244.1	20672
				1043.28	86028.5	84922.4	77363	77454.3	84831.1			1043.28	81844.2	83606.7	73600.2	73653.1	83553.8			1042.2	20751.9	20573.9	19213.5	19230.3	20557.1
				1043.18	85141.9	84163.5	77328.1	77420.3	84071.3			1043.18	81219.2	82540.2	73571.2	73624.6	82486.8			1042.1	20412.5	20470.3	19200.1	19217.1	20453.3
				1043.08	84463	83502.3	77293.3	77386.3	83409.3			1043.08	80245.8	81631	73542.2	73596.1	81577.1			1042	20396.6	20375	19186.2	19203.4	20357.8
				1042.98	84004.9	82923.6	77258.4	77352.3	82829.7			1042.98	79975.6	80850.8	73513.2	73567.6	80796.4			1041.9	20168.1	20287.4	19172.3	19189.6	20270
				1042.88	83480.9	82413.2	77223.6	77318.4	82318.4			1042.88	79871.3	80174.4	73484.2	73539.1	80119.5			1041.8	20517.1	20206.2	19158	19175.5	20188.7
				1042.78	83070	81960.3	77188.7	77284.4	81864.6			1042.78	79190.5	79582.9	73455.1	73510.6	79527.4			1041.7	20157.7	20131.4	19144.4	19162	20113.7
				1042.68	82868.5	81556.1	77153.8	77250.5	81459.5			1042.68	78889.2	79061.2	73426.1	73482.1	79005.2			1041.6	20020.2	20061.3	19130.1	19148	20043.5
				1042.58	82336.1	81193.2	77119	77216.6	81095.6			1042.58	78453.6	78597.2	73397.1	73453.6	78540.6			1041.5	20570.8	19995.7	19115.7	19133.7	19977.7
				1042.48	81897.2	80866.4	77084.1	77182.7	80767.9			1042.48	78137.2	78182.7	73368.1	73425.2	78125.6			1041.4	20242.3	19935.2	19102.2	19120.4	19917
				1042.38	82066.5	80570.4	77049.2	77148.8	80470.9			1042.38	78384.8	77809.9	73339.1	73396.7	77752.2			1041.3	19928	19877.9	19088.1	19106.5	19859.5
				1042.28	81977.2	80301	77014.4	77114.9	80200.5			1042.28	78102.9	77472.7	73310.1	73368.3	77414.5			1041.2	20122.8	19823.3	19073.6	19092.2	19804.7
				1042.18	81785.7	80054.9	76979.5	77081	79953.4			1042.18	77704.8	77166.4	73281.1	73339.8	77107.7			1041.1	19772.5	19772.2	19059.4	19078.2	19753.4
				1042.08	81467.3	79828.9	76944.7	77047.2	79726.3			1042.08	77636	76886.7	73252	73311.4	76827.4			1041	19743.4	19723.2	19044.6	19063.6	19704.2
				1041.98	81248.9	79620.9	76909.8	77013.3	79517.3			1041.98	77671.6	76630.9	73223	73283	76570.9			1040.9	20195.3	19676.7	19029.8	19049	19657.5
				1041.88	81456.5	79428.6	76874.9	76979.5	79324			1041.88	77743.1	76395.7	73194	73254.6	76335.2			1040.8	20039.3	19633.2	19015.9	19035.3	19613.8
				1041.78	81632.8	79250.2	76840.1	76945.7	79144.6			1041.78	77766.4	76178.9	73165	73226.1	76117.7			1040.7	19947.7	19591.5	19001.6	19021.2	19571.9
				1041.68	81452.8	79084.2	76805.2	76911.9	78977.5			1041.68	77720.7	75978.2	73136	73197.8	75916.5			1040.6	19984.7	19551.5	18987.3	19007.1	19531.7
				1041.58	81081.1	78929	76770.4	76878.2	78821.2			1041.58	77309.8	75791.9	73107	73169.4	75729.5			1040.5	20097.7	19513.3	18973	18993	19493.3
				1041.48	81048.5	78783.8	76735.5	76844.4	78674.9			1041.48	77143.6	75618.6	73077.9	73141	75555.6			1040.4	20626.7	19476.9	18958.9	18979.2	19456.7
				1041.38	81175.5	78647.4	76700.6	76810.7	78537.4			1041.38	77232.7	75456.8	73048.9	73112.6	75393.2			1040.3	20226.4	19442.8	18945.8	18966.2	19422.4
				1041.28	81421.1	78518.9	76665.8	76777	78407.7			1041.28	77331	75305.5	73019.9	73084.3	75241.1			1040.2	20270.3	19409.4	18932	18952.7	19388.7
				1041.18	81545.6	78397.5	76630.9	76743.3	78285.1			1041.18	77253.5	75163.4	72990.9	73055.9	75098.4			1040.1	20529.3	19377.3	18918.3	18939.2	19356.4
				1041.08	81235.4	78282.4	76596.1	76709.6	78168.9			1041.08	77443	75029.7	72961.9	73027.6	74964			1040	20286	19346.7	18905.1	18926.2	19325.6
				1040.98	81495.2	78173.3	76561.2	76675.9	78058.6			1040.98	77443.1	74903.7	72932.9	72999.2	74837.3			1039.9	20246.8	19316.8	18891.4	18912.8	19295.5
				1040.88	81329.3	78069.5	76526.4	76642.3	77953.6			1040.88	77423.3	74784.6	72903.9	72970.9	74717.6			1039.8	20261.5	19287.8	18877.8	18899.4	19266.2
				1040.78	81111.1	77970.5	76491.5	76608.7	77853.3			1040.78	77418.5	74671.9	72874.8	72942.6	74604.1			1039.7	20051.2	19259.8	18864.2	18886	19237.9
				1040.68	81290.6	77875.8	76456.6	76575.1	77757.4			1040.68	77580.8	74564.8	72845.8	72914.3	74496.3			1039.6	20404	19232.2	18850.2	18872.3	19210.1
				1040.58	81427.9	77785.2	76421.8	76541.5	77665.5			1040.58	77566.7	74462.9	72816.8	72886.1	74393.7			1039.5	20434.5	19206	18836.9	18859.2	19183.6
				1040.48	81278.7	77698.2	76386.9	76507.9	77577.2			1040.48	77477.2	74365.8	72787.8	72857.8	74295.9			1039.4	20596	19180.5	18823.6	18846.2	19158
				1040.38	80975.5	77614.7	76352.1	76474.4	77492.3			1040.38	77284	74273.2	72758.8	72829.5	74202.5			1039.3	20237.2	19156.1	18810.6	18833.5	19133.2
				1040.28	81205.9	77534.2	76317.2	76440.8	77410.5			1040.28	77294.2	74184.6	72729.8	72801.3	74113.1			1039.2	20242.1	19131.6	18797.1	18820.2	19108.5
				1040.18	81261.8	77456.6	76282.3	76407.3	77331.6			1040.18	77441.9	74099.6	72700.8	72773	74027.3			1039.1	20407.8	19107.8	18783.6	18807	19084.4
				1040.08	81279.9	77381.5	76247.5	76373.9	77255.1			1040.08	77330.1	74018	72671.7	72744.8	73944.9			1039	20080.3	19084.7	18770.4	18794	19061.1
				1039.98	81450.6	77309	76212.6	76340.4	77181.2			1039.98	77333.4	73939.6	72642.7	72716.6	73865.7			1038.9	20496.3	19061.7	18756.6	18780.5	19037.8
				1039.88	81483	77238.7	76177.8	76307	77109.4			1039.88	77222.1	73864.1	72613.7	72688.4	73789.4			1038.8	20516.3	19039.8	18743.6	18767.8	19015.6
				1039.78	81417.1	77170.4	76142.9	76273.6	77039.7			1039.78	77172.4	73791.3	72584.7	72660.2	73715.8			1038.7	20473.3	19018.5	18730.6	18755.1	18994
				1039.68	81257.9	77104.1	76108	76240.2	76972			1039.68	77142.9	73721	72555.7	72632.1	73644.6			1038.6	20162.3	18997.5	18717.6	18742.4	18972.7
				1039.58	80993.4	77039.6	76073.2	76206.9	76905.9			1039.58	77273.5	73653	72526.7	72603.9	73575.7			1038.5	20242.5	18976.4	18704.1	18729.2	18951.3
				1039.48	81098.5	76976.8	76038.3	76173.5	76841.6			1039.48	77344.9	73587.1	72497.7	72575.8	73509			1038.4	20111.4	18955.8	18690.7	18716.1	18930.4
				1039.38	81243.7	76915.5	76003.4	76140.2	76778.8			1039.38	77539.8	73523.3	72468.6	72547.7	73444.3			1038.3	20223.5	18935.3	18677.2	18702.9	18909.6
				1039.28	81439.6	76855.7	75968.6	76106.9	76717.4			1039.28	77562.2	73461.3	72439.6	72519.6	73381.4			1038.2	20333.8	18915.4	18663.8	18689.8	18889.4
				1039.18	81448.7	76797.3	75933.7	76073.7	76657.3			1039.18	77632.8	73401.1	72410.6	72491.4	73320.2			1038.1	20280.3	18896	18650.7	18677	18869.7
				1039.08	81621.1	76740.1	75898.9	76040.5	76598.5			1039.08	77398.8	73342.4	72381.6	72463.4	73260.6			1038	20027.6	18876.8	18637.5	18664.1	18850.2
				1038.98	81296.7	76684.1	75864	76007.3	76540.9			1038.98	77177.7	73285.4	72352.6	72435.3	73202.6			1037.9	20371.2	18857.5	18623.9	18650.9	18830.6
				1038.88	81171	76629.3	75829.1	75974.1	76484.3			1038.88	77127.4	73229.7	72323.6	72407.3	73146			1037.8	20464.6	18839.1	18610.9	18638.2	18811.8
				1038.78	81280.8	76575.5	75794.3	75941	76428.8			1038.78	77268.3	73175.4	72294.6	72379.2	73090.7			1037.7	20426.4	18821.1	18598	18625.7	18793.4
				1038.68	81049.2	76522.7	75759.4	75907.9	76374.2			1038.68	77079.7	73122.3	72265.5	72351.2	73036.6			1037.6	20459.3	18803.2	18585.2	18613.2	18775.2
				1038.58	81055	76470.8	75724.6	75874.8	76320.5			1038.58	77078.9	73070.4	72236.5	72323.3	72983.6			1037.5	20188.6	18785.7	18572.4	18600.8	18757.3
				1038.48	81176	76419.8	75689.7	75841.8	76267.7			1038.48	77197.6	73019.6	72207.5	72295.3	72931.8			1037.4	20299.9	18767.9	18559.2	18587.9	18739.2
				1038.38	80900.7	76369.7	75654.8	75808.8	76215.7			1038.38	76999	72969.9	72178.5	72267.3	72881			1037.3	20637.8	18750.6	18546.2	18575.2	18721.5
				1038.28	80787.9	76320.3	75620	75775.8	76164.4			1038.28	77081.7	72921.1	72149.5	72239.4	72831.2			1037.2	20158.4	18734	18533.7	18563.2	18704.5
				1038.18	80844.1	76271.7	75585.1	75742.9	76113.9			1038.18	76979.9	72873.3	72120.5	72211.5	72782.2			1037.1	20253.3	18716.8	18520.5	18550.4	18687
				1038.08	80618	76223.7	75550.3	75710	76064			1038.08	76814.2	72826.3	72091.4	72183.6	72734.1			1037	20272	18700	18507.5	18537.7	18669.7
				1037.98	80765.1	76176.5	75515.4	75677.1	76014.7			1037.98	76882.9	72780.2	72062.4	72155.7	72686.9			1036.9	20628	18683.4	18494.5	18525.2	18652.7
				1037.88	80938.9	76129.8	75480.5	75644.3	75966.1			1037.88	77216.1	72734.9	72033.4	72127.9	72640.4			1036.8	20512.1	18667.5	18482.2	18513.2	18636.5
				1037.78	80836	76083.8	75445.7	75611.5	75918			1037.78	76745.6	72690.3	72004.4	72100.1	72594.6			1036.7	19985.2	18651.7	18469.6	18501.1	18620.2
				1037.68	80821.2	76038.4	75410.8	75578.8	75870.4			1037.68	76180.6	72646.4	71975.4	72072.3	72549.5			1036.6	20000.2	18635.1	18456.2	18488.1	18603.2
				1037.58	80401.8	75993.5	75376	75546.1	75823.3			1037.58	76267.5	72603.2	71946.4	72044.5	72505.1			1036.5	20230.4	18618.7	18442.9	18475.2	18586.4
				1037.48	80277.2	75949.1	75341.1	75513.4	75776.7			1037.48	76747.9	72560.6	71917.4	72016.7	72461.2			1036.4	19966.9	18602.8	18429.9	18462.7	18570.1
				1037.38	80699	75905.2	75306.2	75480.8	75730.6			1037.38	76617.2	72518.6	71888.3	71989	72418			1036.3	19562.4	18586.7	18416.6	18449.8	18553.5
				1037.28	80494.1	75861.8	75271.4	75448.2	75684.9			1037.28	76438.3	72477.2	71859.3	71961.3	72375.3			1036.2	19831.6	18570	18402.6	18436.2	18536.3
				1037.18	80288.8	75818.8	75236.5	75415.7	75639.6			1037.18	76533.4	72436.4	71830.3	71933.6	72333.1			1036.1	20087.2	18553.9	18389	18423.2	18519.7
				1037.08	80111.4	75776.3	75201.7	75383.2	75594.7			1037.08	76564.4	72396	71801.3	71905.9	72291.4			1036	19722.8	18538.3	18375.9	18410.5	18503.7
				1036.98	80094.7	75734.2	75166.8	75350.8	75550.2			1036.98	76001	72356.2	71772.3	71878.3	72250.2			1035.9	19779	18522.3	18362.2	18397.3	18487.2
				1036.88	80142.8	75692.5	75131.9	75318.4	75506			1036.88	75772	72316.8	71743.3	71850.7	72209.4			1035.8	19943.1	18506.5	18348.7	18384.3	18470.9
				1036.78	79886.3	75651.2	75097.1	75286.1	75462.2			1036.78	76217.9	72277.9	71714.2	71823.1	72169.1			1035.7	19972.5	18491.1	18335.4	18371.5	18455
				1036.68	80118.9	75610.2	75062.2	75253.8	75418.6			1036.68	76210.8	72239.5	71685.2	71795.6	72129.1			1035.6	19588.2	18475.9	18322.2	18358.9	18439.2
				1036.58	79904.5	75569.6	75027.4	75221.6	75375.4			1036.58	75893	72201.4	71656.2	71768.1	72089.6			1035.5	19857.2	18460.1	18308.4	18345.6	18422.9
				1036.48	79736.3	75529.4	74992.5	75189.4	75332.5			1036.48	75953.3	72163.8	71627.2	71740.6	72050.4			1035.4	19991	18444.9	18295	18332.8	18407.2
				1036.38	79500.1	75489.5	74957.6	75157.3	75289.8			1036.38	75621.8	72126.5	71598.2	71713.1	72011.6			1035.3	20042.6	18430	18282	18320.2	18391.8
				1036.28	79342.8	75449.9	74922.8	75125.2	75247.5			1036.28	75445.4	72089.6	71569.2	71685.7	71973.1			1035.2	19746.2	18415.4	18269	18307.8	18376.5
				1036.18	79557.4	75410.6	74887.9	75093.2	75205.3			1036.18	75603.2	72053.1	71540.2	71658.3	71934.9			1035.1	19369.7	18400.3	18255.5	18295	18360.9
				1036.08	79304.1	75371.7	74853.1	75061.3	75163.4			1036.08	75504.6	72016.9	71511.1	71631	71897.1			1035	19396.3	18384.7	18241.4	18281.5	18344.7
				1035.98	79116.6	75333	74818.2	75029.4	75121.8			1035.98	75278.6	71981	71482.1	71603.7	71859.5			1034.9	19799.8	18369.2	18227.4	18268.1	18328.6
				1035.88	79196.6	75294.6	74783.3	74997.6	75080.3			1035.88	75219.4	71945.5	71453.1	71576.4	71822.2			1034.8	19421.3	18354.6	18214.1	18255.4	18313.3
				1035.78	78995.1	75256.5	74748.5	74965.9	75039.1			1035.78	74991	71910.2	71424.1	71549.1	71785.2			1034.7	19658.6	18339.3	18200.2	18242.1	18297.5
				1035.68	78749.1	75218.6	74713.6	74934.2	74998.1			1035.68	75027.3	71875.3	71395.1	71521.9	71748.4			1034.6	19715.6	18324.6	18186.7	18229.3	18282.1
				1035.58	78856	75181	74678.8	74902.6	74957.2			1035.58	74937.4	71840.6	71366.1	71494.8	71711.9			1034.5	19407.3	18310.1	18173.3	18216.5	18266.9
				1035.48	78672.2	75143.7	74643.9	74871	74916.6			1035.48	74774.6	71806.2	71337.1	71467.6	71675.7			1034.4	19354	18295.1	18159.5	18203.4	18251.2
				1035.38	78137.5	75106.6	74609	74839.6	74876.1			1035.38	74616.4	71772.1	71308.1	71440.6	71639.6			1034.3	19720.4	18280.1	18145.5	18190.1	18235.5
				1035.28	78665.1	75069.8	74574.2	74808.2	74835.8			1035.28	74690.5	71738.3	71279	71413.5	71603.8			1034.2	19573.5	18265.9	18132.2	18177.5	18220.6
				1035.18	78894.6	75033.2	74539.3	74776.9	74795.7			1035.18	74956.4	71704.6	71250	71386.5	71568.1			1034.1	19510	18251.5	18118.7	18164.8	18205.4
				1035.08	78531.2	74996.9	74504.4	74745.7	74755.7			1035.08	74773.3	71671.3	71221	71359.6	71532.7			1034	19592.2	18237	18105.1	18151.9	18190.2
				1034.98	78391.6	74960.8	74469.6	74714.5	74715.9			1034.98	74304	71638.2	71192	71332.7	71497.5			1033.9	19397	18222.8	18091.7	18139.2	18175.2
				1034.88	78263.1	74924.9	74434.7	74683.5	74676.2			1034.88	74093.6	71605.3	71163	71305.8	71462.4			1033.8	19216.6	18208.3	18077.9	18126.2	18160
				1034.78	78041.3	74889.3	74399.9	74652.5	74636.7			1034.78	74363.2	71572.6	71133.9	71279	71427.6			1033.7	19269.6	18193.6	18063.9	18113	18144.5
				1034.68	77809.2	74853.9	74365	74621.6	74597.3			1034.68	74372.5	71540.2	71104.9	71252.3	71392.8			1033.6	19718	18179.1	18049.9	18099.9	18129.1
				1034.58	77835.3	74818.7	74330.2	74590.9	74558			1034.58	74342.8	71507.9	71075.9	71225.6	71358.3			1033.5	19588.6	18165.4	18036.8	18087.6	18114.6
				1034.48	77903.1	74783.7	74295.3	74560.2	74518.8			1034.48	74359.6	71475.9	71046.9	71198.9	71323.9			1033.4	19326.1	18151.6	18023.5	18075.2	18099.9
				1034.38	77927	74748.9	74260.4	74529.6	74479.8			1034.38	74310.8	71444.1	71017.9	71172.4	71289.7			1033.3	19379.7	18137.5	18009.7	18062.3	18084.8
				1034.28	77708.2	74714.4	74225.6	74499.1	74440.9			1034.28	73859.2	71412.5	70988.9	71145.8	71255.6			1033.2	19301.4	18123.4	17996.1	18049.6	18069.9
				1034.18	77252.2	74680.1	74190.7	74468.8	74402.1			1034.18	73829.7	71381.1	70959.9	71119.4	71221.7			1033.1	19408.8	18109.4	17982.3	18036.8	18054.9
				1034.08	76983.8	74646	74155.9	74438.5	74363.4			1034.08	74214.8	71349.9	70930.9	71092.9	71187.8			1033	19240.4	18095.6	17968.8	18024.2	18040.1
				1033.98	77369.2	74612.2	74121	74408.4	74324.8			1033.98	74227	71318.9	70901.8	71066.6	71154.2			1032.9	19274.5	18081.6	17955	18011.4	18025.1
				1033.88	77408.3	74578.5	74086.1	74378.4	74286.3			1033.88	73980.6	71288.1	70872.8	71040.3	71120.6			1032.8	19162.3	18067.7	17941.2	17998.7	18010.2
				1033.78	77538	74545.1	74051.3	74348.5	74247.9			1033.78	73703.9	71257.5	70843.8	71014.1	71087.2			1032.7	19088.7	18053.7	17927.3	17985.8	17995.2
				1033.68	77214	74511.9	74016.4	74318.7	74209.6			1033.68	73189.9	71227.1	70814.8	70988	71053.9			1032.6	19179.5	18039.7	17913.3	17972.9	17980.1
				1033.58	76700.9	74478.9	73981.6	74289.1	74171.4			1033.58	73324.1	71196.8	70785.8	70961.9	71020.7			1032.5	19407.4	18025.9	17899.5	17960.2	17965.2
				1033.48	76438.3	74446.1	73946.7	74259.6	74133.2			1033.48	73554.7	71166.8	70756.8	70936	70987.6			1032.4	18987	18012.6	17886.1	17947.9	17950.8
				1033.38	76647	74413.6	73911.8	74230.2	74095.2			1033.38	73585.5	71136.9	70727.8	70910.1	70954.6			1032.3	18884.6	17998.7	17872	17935	17935.6
				1033.28	77008.1	74381.3	73877	74201	74057.2			1033.28	73454.2	71107.2	70698.7	70884.2	70921.7			1032.2	19085.3	17984.6	17857.7	17922	17920.4
				1033.18	76874.8	74349.2	73842.1	74171.9	74019.4			1033.18	73448.4	71077.7	70669.7	70858.5	70888.9			1032.1	18945.1	17971	17843.9	17909.3	17905.5
				1033.08	76303.6	74317.3	73807.2	74143.1	73981.5			1033.08	73223.6	71048.4	70640.7	70832.9	70856.2			1032	18756.7	17957.2	17829.8	17896.5	17890.5
				1032.98	76116.5	74285.7	73772.4	74114.3	73943.8			1032.98	72826.2	71019.2	70611.7	70807.3	70823.6			1031.9	18458.2	17943.2	17815.4	17883.4	17875.1
				1032.88	76023.9	74254.4	73737.5	74085.8	73906.1			1032.88	73038.1	70990.2	70582.7	70781.8	70791.1			1031.8	18615.4	17928.8	17800.5	17869.9	17859.4
				1032.78	76108.4	74223.2	73702.7	74057.4	73868.6			1032.78	73079.5	70961.4	70553.7	70756.5	70758.6			1031.7	18989.7	17914.7	17785.9	17856.7	17843.9
				1032.68	76276.6	74192.3	73667.8	74029.1	73831			1032.68	73189.2	70932.9	70524.6	70731.2	70726.3			1031.6	18935.9	17901.3	17772	17844.2	17829.1
				1032.58	76073.9	74161.7	73632.9	74001.1	73793.5			1032.58	73219.8	70904.4	70495.6	70706	70694			1031.5	18810.5	17887.9	17758	17831.7	17814.2
				1032.48	75879.2	74131.3	73598.1	73973.3	73756.1			1032.48	72625.2	70876.2	70466.6	70681	70661.9			1031.4	19129.2	17874.5	17743.8	17819	17799.2
				1032.38	75589.3	74101.2	73563.2	73945.7	73718.8			1032.38	72383.1	70848.2	70437.6	70656.1	70629.7			1031.3	19165.6	17861.6	17730.2	17807	17784.8
				1032.28	75343.7	74071.4	73528.4	73918.3	73681.5			1032.28	72700.3	70820.3	70408.6	70631.2	70597.7			1031.2	18852.5	17848.9	17716.7	17795.1	17770.5
				1032.18	75434.1	74041.8	73493.5	73891.1	73644.3			1032.18	72522.2	70792.7	70379.6	70606.5	70565.7			1031.1	18599.4	17835.7	17702.6	17782.7	17755.6
				1032.08	75644.5	74012.5	73458.6	73864.1	73607.1			1032.08	72276.9	70765.2	70350.6	70581.9	70533.8			1031	18703.6	17822.3	17688.2	17770	17740.4
				1031.98	75432.5	73983.6	73423.8	73837.4	73570			1031.98	71881.1	70738	70321.5	70557.5	70502			1030.9	18408.5	17809.1	17673.9	17757.5	17725.5
				1031.88	75034.5	73954.9	73388.9	73810.9	73532.9			1031.88	71834.9	70710.9	70292.5	70533.2	70470.2			1030.8	18341.6	17795.5	17659.2	17744.7	17710
				1031.78	75134.1	73926.5	73354.1	73784.7	73495.9			1031.78	71813	70684.1	70263.5	70509	70438.5			1030.7	18634.3	17781.8	17644.4	17731.8	17694.5
				1031.68	75134.6	73898.4	73319.2	73758.7	73458.9			1031.68	71717.8	70657.4	70234.5	70485	70406.9			1030.6	18524.4	17768.8	17630.1	17719.4	17679.5
				1031.58	75002.4	73870.6	73284.3	73733	73422			1031.58	71938.1	70631	70205.5	70461.2	70375.3			1030.5	18164	17755.7	17615.7	17707	17664.3
				1031.48	74868.1	73843.2	73249.5	73707.6	73385.1			1031.48	71892.6	70604.8	70176.5	70437.4	70343.8			1030.4	18070.6	17742.1	17600.6	17694.1	17648.7
				1031.38	74883.3	73816.2	73214.6	73682.6	73348.2			1031.38	71773.2	70578.8	70147.4	70413.9	70312.3			1030.3	17825.5	17728.5	17585.5	17681.1	17632.8
				1031.28	74615.6	73789.5	73179.8	73657.8	73311.4			1031.28	71422.8	70553	70118.4	70390.6	70280.9			1030.2	18348.6	17714.5	17569.9	17667.8	17616.6
				1031.18	74481.2	73763.1	73144.9	73633.4	73274.7			1031.18	71282.7	70527.5	70089.4	70367.4	70249.5			1030.1	18272.4	17701.6	17555.3	17655.5	17601.3
				1031.08	74390.9	73737.2	73110.1	73609.3	73238			1031.08	71137.9	70502.2	70060.4	70344.4	70218.2			1030	18280	17688.7	17540.5	17643.2	17586
				1030.98	74270.8	73711.7	73075.2	73585.5	73201.3			1030.98	71301.7	70477.1	70031.4	70321.6	70186.9			1029.9	18101.1	17675.8	17525.8	17631	17570.7
				1030.88	74041.6	73686.5	73040.3	73562.2	73164.7			1030.88	70959.1	70452.3	70002.4	70299	70155.7			1029.8	18042.2	17662.9	17510.8	17618.6	17555.1
				1030.78	73953.2	73661.8	73005.5	73539.2	73128.1			1030.78	70675.2	70427.8	69973.4	70276.6	70124.5			1029.7	18051.7	17649.9	17495.8	17606.2	17539.4
				1030.68	73837.6	73637.6	72970.6	73516.6	73091.5			1030.68	70831.1	70403.5	69944.3	70254.5	70093.4			1029.6	17839.1	17637.1	17480.7	17594	17523.8
				1030.58	73491.2	73613.8	72935.7	73494.5	73055			1030.58	70782.5	70379.6	69915.3	70232.6	70062.3			1029.5	17812.7	17624.1	17465.4	17581.6	17507.9
				1030.48	73393.8	73590.5	72900.9	73472.8	73018.5			1030.48	70406.5	70355.9	69886.3	70210.9	70031.3			1029.4	18185.1	17611.2	17450	17569.2	17492
				1030.38	73638.7	73567.6	72866	73451.6	72982			1030.38	70330.5	70332.5	69857.3	70189.5	70000.3			1029.3	18259.7	17599.1	17435.3	17557.7	17476.7
				1030.28	73491.7	73545.4	72831.2	73430.9	72945.6			1030.28	70379.6	70309.4	69828.3	70168.4	69969.3			1029.2	18018.4	17587.3	17420.7	17546.4	17461.6
				1030.18	73279	73523.6	72796.3	73410.7	72909.2			1030.18	70523.3	70286.7	69799.3	70147.5	69938.4			1029.1	18187.2	17575.2	17405.8	17534.8	17446.2
				1030.08	73270.5	73502.5	72761.4	73391.1	72872.8			1030.08	70188.2	70264.2	69770.3	70127	69907.5			1029	17869.9	17563.6	17391.1	17523.7	17431
				1029.98	72948	73481.9	72726.6	73372	72836.5			1029.98	70008.6	70242.2	69741.2	70106.7	69876.7			1028.9	18100.1	17551.7	17376	17512.3	17415.4
				1029.88	72677.3	73462	72691.7	73353.5	72800.2			1029.88	69999.4	70220.4	69712.2	70086.8	69845.9			1028.8	17902.4	17540.3	17361.2	17501.4	17400.2
				1029.78	72917.8	73442.7	72656.9	73335.7	72763.9			1029.78	69787.9	70199.1	69683.2	70067.2	69815.1			1028.7	17509.9	17528.8	17346.2	17490.3	17384.6
				1029.68	73059.2	73424.2	72622	73318.5	72727.7			1029.68	69902	70178.2	69654.2	70048	69784.4			1028.6	17635	17516.8	17330.5	17478.8	17368.5
				1029.58	72899	73406.3	72587.1	73302	72691.5			1029.58	69860.7	70157.7	69625.2	70029.2	69753.6			1028.5	18145.2	17505.3	17315	17467.8	17352.6
				1029.48	72713	73389.2	72552.3	73286.3	72655.3			1029.48	69831.8	70137.6	69596.2	70010.8	69723			1028.4	18178.2	17494.8	17300.5	17457.8	17337.5
				1029.38	72581.5	73372.9	72517.4	73271.3	72619.1			1029.38	69802	70117.9	69567.2	69992.8	69692.3			1028.3	17780.9	17484.7	17286	17448.1	17322.6
				1029.28	72643.4	73357.5	72482.6	73257.1	72582.9			1029.28	69843.4	70098.8	69538.1	69975.2	69661.7			1028.2	17539	17474.1	17270.9	17437.9	17307.1
				1029.18	72706	73342.9	72447.7	73243.8	72546.8			1029.18	69540	70080.1	69509.1	69958.1	69631.1			1028.1	17777.6	17463.4	17255.4	17427.7	17291.1
				1029.08	72620.6	73329.3	72412.8	73231.4	72510.7			1029.08	69265.3	70062	69480.1	69941.5	69600.6			1028	17870.4	17453.4	17240.3	17418	17275.6
				1028.98	72480.2	73316.7	72378	73220	72474.6			1028.98	69424.4	70044.4	69451.1	69925.4	69570.1			1027.9	17296.1	17443.8	17225.4	17408.9	17260.3
				1028.88	72219.5	73305.1	72343.1	73209.6	72438.6			1028.88	69522.5	70027.3	69422.1	69909.8	69539.6			1027.8	17499.9	17433.5	17209.6	17399	17244
				1028.78	72175.3	73294.6	72308.3	73200.3	72402.6			1028.78	69162.3	70010.9	69393.1	69894.9	69509.1			1027.7	18025.3	17424	17194.1	17389.9	17228.2
				1028.68	72214.6	73285.3	72273.4	73192.1	72366.6			1028.68	69074.7	69995.1	69364.1	69880.5	69478.7			1027.6	17711.1	17415.7	17179.5	17382	17213.2
				1028.58	72056.6	73277.2	72238.5	73185.2	72330.6			1028.58	69023	69980.1	69335	69866.8	69448.3			1027.5	17454.8	17407.2	17164.5	17373.9	17197.8
				1028.48	72233.8	73270.4	72203.7	73179.5	72294.6			1028.48	68997.4	69965.7	69306	69853.8	69417.9			1027.4	17447.1	17398.7	17149	17365.8	17181.9
				1028.38	72378.3	73265	72168.8	73175.2	72258.7			1028.38	69177.3	69952.1	69277	69841.5	69387.5			1027.3	17838.8	17390.6	17133.5	17358	17166.1
				1028.28	72310.1	73261.1	72133.9	73172.3	72222.7			1028.28	69233.4	69939.2	69248	69830	69357.2			1027.2	17698.4	17383.6	17118.8	17351.4	17151
				1028.18	71829	73258.7	72099.1	73171	72186.8			1028.18	68899.6	69927.2	69219	69819.4	69326.9			1027.1	17403.9	17376.8	17103.8	17345	17135.6
				1028.08	71851.9	73258	72064.2	73171.4	72150.9			1028.08	68663.7	69916.2	69190	69809.6	69296.6			1027	17398.8	17370.1	17088.3	17338.6	17119.8
				1027.98	72066.1	73259.1	72029.4	73173.4	72115.1			1027.98	68756.3	69906.1	69160.9	69800.7	69266.3			1026.9	17174.9	17363.9	17072.9	17332.8	17104
				1027.88	71572.3	73262.1	71994.5	73177.4	72079.2			1027.88	68978.6	69896.9	69131.9	69792.8	69236.1			1026.8	17104.7	17357.9	17057.1	17327.2	17087.9
				1027.78	71131.1	73267.1	71959.7	73183.4	72043.4			1027.78	68699.6	69888.9	69102.9	69786	69205.8			1026.7	17425.4	17352.5	17041.2	17322	17071.7
				1027.68	71283.5	73274.2	71924.8	73191.5	72007.5			1027.68	68421.6	69882.1	69073.9	69780.3	69175.6			1026.6	17373.7	17348.2	17025.9	17318.1	17056
				1027.58	71441.6	73283.7	71889.9	73201.9	71971.7			1027.58	68219.3	69876.4	69044.9	69775.9	69145.4			1026.5	17242.3	17344.6	17010.5	17314.8	17040.3
				1027.48	71462.7	73295.7	71855.1	73214.8	71935.9			1027.48	68463.8	69872.1	69015.9	69772.7	69115.3			1026.4	17167.2	17341.6	16995	17312.1	17024.4
				1027.38	71463.2	73310.3	71820.2	73230.3	71900.2			1027.38	68665.8	69869.2	68986.9	69770.9	69085.1			1026.3	17332.4	17339.3	16979.3	17310.2	17008.4
				1027.28	71236.8	73327.7	71785.4	73248.7	71864.4			1027.28	68507	69867.8	68957.8	69770.6	69055			1026.2	17395.3	17338.2	16963.9	17309.4	16992.8
				1027.18	70979.2	73348.2	71750.5	73270.1	71828.7			1027.18	68232.1	69868	68928.8	69771.9	69024.9			1026.1	17641.2	17338.2	16948.7	17309.7	16977.2
				1027.08	70800.5	73372.2	71715.6	73294.9	71792.9			1027.08	68324.1	69870	68899.8	69775	68994.8			1026	17581.9	17339.8	16933.9	17311.6	16962.1
				1026.98	71059	73399.6	71680.8	73323.1	71757.2			1026.98	68159	69873.8	68870.8	69779.9	68964.7			1025.9	17310.1	17342.4	16919	17314.5	16947
				1026.88	71331.5	73430.8	71645.9	73355.2	71721.5			1026.88	68046.4	69879.6	68841.8	69786.7	68934.7			1025.8	17020.6	17345.9	16903.8	17318.2	16931.4
				1026.78	71285.3	73466.3	71611.1	73391.5	71685.8			1026.78	68224.4	69887.6	68812.8	69795.8	68904.6			1025.7	17253.2	17350.3	16888	17323	16915.3
				1026.68	71002.9	73506.3	71576.2	73432.3	71650.2			1026.68	68176.5	69898	68783.8	69807.1	68874.6			1025.6	17102.6	17356.7	16872.6	17329.6	16899.7
				1026.58	70959	73551.2	71541.3	73478.1	71614.5			1026.58	68081.9	69910.9	68754.7	69821	68844.6			1025.5	17101.8	17364.5	16857.1	17337.7	16883.8
				1026.48	71045	73601.5	71506.5	73529.1	71578.9			1026.48	68099.6	69926.6	68725.7	69837.7	68814.6			1025.4	17054.2	17374.2	16841.5	17347.7	16868
				1026.38	71177.3	73657.6	71471.6	73585.9	71543.2			1026.38	68103	69945.2	68696.7	69857.2	68784.7			1025.3	17300.9	17385.9	16825.9	17359.7	16852.2
				1026.28	71158.9	73720	71436.8	73649.1	71507.6			1026.28	68241.8	69967.1	68667.7	69880.1	68754.7			1025.2	17111.5	17400.4	16810.8	17374.4	16836.7
				1026.18	71097.7	73789.4	71401.9	73719.3	71472			1026.18	68348.4	69992.5	68638.7	69906.4	68724.8			1025.1	17116.9	17417.1	16795.3	17391.4	16821
				1026.08	70978.2	73866.5	71367	73797.1	71436.4			1026.08	68046.6	70021.9	68609.7	69936.7	68694.9			1025	17092.1	17436.7	16779.9	17411.2	16805.3
				1025.98	70866.5	73951.8	71332.2	73883.2	71400.8			1025.98	67831	70055.4	68580.6	69971.1	68664.9			1024.9	17054.6	17459.5	16764.5	17434.3	16789.6
				1025.88	70755.8	74046.4	71297.3	73978.5	71365.2			1025.88	67876.3	70093.5	68551.6	70010.1	68635			1024.8	17248.9	17486	16749	17461.1	16773.9
				1025.78	70899.3	74151.1	71262.4	74083.9	71329.7			1025.78	67866.3	70136.7	68522.6	70054.2	68605.2			1024.7	17553.7	17517.2	16733.9	17492.5	16758.5
				1025.68	71064.5	74267.1	71227.6	74200.6	71294.1			1025.68	68441.4	70185.6	68493.6	70103.9	68575.3			1024.6	17629	17553.9	16719.3	17529.5	16743.7
				1025.58	70955.8	74395.7	71192.7	74329.9	71258.6			1025.58	68560.5	70240.6	68464.6	70159.8	68545.4			1024.5	18180.4	17596.9	16704.9	17572.7	16729.1
				1025.48	71044.3	74537.9	71157.9	74472.8	71223			1025.48	68415.3	70302.5	68435.6	70222.4	68515.6			1024.4	17744.5	17648.4	16691.4	17624.5	16715.4
				1025.38	71225.5	74695.6	71123	74631.1	71187.5			1025.38	68353.5	70371.9	68406.6	70292.7	68485.8			1024.3	17801.7	17708.9	16677.2	17685.2	16701
				1025.28	71665.3	74870.5	71088.1	74806.6	71152			1025.28	68143.3	70449.6	68377.6	70371.3	68455.9			1024.2	18255.7	17782.3	16663.2	17758.8	16686.7
				1025.18	71881.8	75064.7	71053.3	75001.5	71116.5			1025.18	67932.5	70536.8	68348.5	70459.2	68426.1			1024.1	18264.9	17873.4	16649.9	17850.1	16673.2
				1025.08	71982.4	75281	71018.4	75218.4	71081			1025.08	68353	70634.6	68319.5	70557.8	68396.3			1024	18354.2	17987.7	16636.7	17964.6	16659.7
				1024.98	72151.6	75521.5	70983.6	75459.6	71045.5			1024.98	68548	70744	68290.5	70667.9	68366.6			1023.9	18875.2	18134	16623.6	18111.1	16646.5
				1024.88	72435.5	75789.8	70948.7	75728.4	71010.1			1024.88	68810.1	70866.5	68261.5	70791.2	68336.8			1023.8	18917.7	18325	16611.5	18302.4	16634.1
				1024.78	72674.1	76089.6	70913.8	76028.9	70974.6			1024.78	69230	71004	68232.5	70929.5	68307			1023.7	19210	18575.6	16599.4	18553.2	16621.8
				1024.68	72924.2	76425.5	70879	76365.4	70939.1			1024.68	69463	71158.4	68203.4	71084.6	68277.3			1023.6	19445.8	18907.2	16587.8	18885	16610
				1024.58	73365	76803.2	70844.1	76743.7	70903.7			1024.58	69870.7	71332.4	68174.4	71259.3	68247.5			1023.5	20151	19345.1	16576.7	19323.1	16598.7
				1024.48	73760.5	77228.1	70809.3	77169.1	70868.2			1024.48	70292	71528.4	68145.4	71456	68217.8			1023.4	20907.9	19921.4	16566.8	19899.7	16588.6
				1024.38	74581.7	77707.9	70774.4	77649.5	70832.8			1024.38	70656.5	71750.3	68116.4	71678.6	68188.1			1023.3	21681	20672.8	16558.2	20651.3	16579.8
				1024.28	75094.1	78251.8	70739.6	78193.9	70797.4			1024.28	71152.7	72002.9	68087.4	71931.9	68158.4			1023.2	22732.1	21637.8	16550.9	21616.4	16572.3
				1024.18	75887.4	78870.7	70704.7	78813.4	70762			1024.18	71713.3	72292.8	68058.4	72222.5	68128.7			1023.1	23752.6	22858.2	16545.4	22837	16566.6
				1024.08	76609.2	79579	70669.8	79522.3	70726.6			1024.08	72329.4	72629.7	68029.4	72560.1	68099			1023	25668.3	24370.3	16541.6	24349.3	16562.6
				1023.98	77707	80392.1	70635	80335.9	70691.2			1023.98	72949.7	73026.3	68000.4	72957.3	68069.3			1022.9	27182.6	26206.7	16541.1	26185.9	16561.9
				1023.88	79049.8	81332.4	70600.1	81276.8	70655.8			1023.88	73790.2	73503.2	67971.3	73434.9	68039.6			1022.8	29155.8	28386.2	16543.2	28365.6	16563.8
				1023.78	80154.1	82428.9	70565.2	82373.8	70620.4			1023.78	75235.8	74090.8	67942.3	74023.1	68010			1022.7	31912.9	30907	16548.5	30886.6	16569
				1023.68	81638.1	83721.3	70530.4	83666.7	70585			1023.68	76173	74834.6	67913.3	74767.6	67980.3			1022.6	34326.8	33750.5	16558.6	33730.2	16578.8
				1023.58	83707.6	85261.6	70495.5	85207.4	70549.7			1023.58	77756.4	75799.2	67884.3	75732.8	67950.7			1022.5	37116.6	36861.8	16572.7	36841.7	16592.7
				1023.48	85965.1	87126.2	70460.7	87072.6	70514.3			1023.48	79579.3	77078.2	67855.3	77012.4	67921.1			1022.4	39771.4	40161	16591.5	40141.2	16611.3
				1023.38	89088.6	89416.6	70425.8	89363.4	70478.9			1023.38	81342	78795.4	67826.3	78730.3	67891.4			1022.3	44284.3	43534.6	16614.7	43514.8	16634.4
				1023.28	92914.2	92274.9	70390.9	92222.2	70443.6			1023.28	83664.8	81114	67797.2	81049.4	67861.8			1022.2	47056.2	46831	16645.6	46811.5	16665.1
				1023.18	97649.7	95891.1	70356.1	95838.9	70408.3			1023.18	86893.9	84235.6	67768.2	84171.6	67832.2			1022.1	49256.2	49868	16681.1	49848.7	16700.4
				1023.08	103499	100500	70321.2	100448	70372.9			1023.08	91106.6	88386.5	67739.2	88323.1	67802.6			1022	52503.6	52433.1	16720.2	52413.9	16739.4
				1022.98	110900	106397	70286.4	106346	70337.6			1022.98	96037.4	93816.3	67710.2	93753.4	67773			1021.9	53732.6	54317.7	16764.8	54298.7	16783.8
				1022.88	120662	113905	70251.5	113854	70302.3			1022.88	102484	100751	67681.2	100688	67743.4			1021.8	54731.5	55337.9	16811.4	55319.1	16830.3
				1022.78	131595	123374	70216.6	123323	70266.9			1022.78	110668	109377	67652.2	109315	67713.9			1021.7	55440.5	55386	16859.6	55367.3	16878.3
				1022.68	144630	135130	70181.8	135080	70231.6			1022.68	120458	119794	67623.2	119733	67684.3			1021.6	54870.7	54461.3	16908.9	54442.8	16927.5
				1022.58	159370	149381	70146.9	149332	70196.3			1022.58	132256	131946	67594.1	131886	67654.7			1021.5	53482.9	52669.2	16957.2	52650.8	16975.6
				1022.48	175412	166141	70112.1	166092	70161.1			1022.48	145625	145619	67565.1	145559	67625.2			1021.4	50538.5	50188.9	17003	50170.6	17021.3
				1022.38	192853	184927	70077.2	184878	70125.8			1022.38	160539	160346	67536.1	160287	67595.6			1021.3	47528	47227.8	17043.8	47209.7	17061.9
				1022.28	208776	204471	70042.3	204423	70090.5			1022.28	176165	175422	67507.1	175364	67566.1			1021.2	44494.6	43997.5	17079.4	43979.6	17097.3
				1022.18	221849	222321	70007.5	222273	70055.2			1022.18	190793	189849	67478.1	189791	67536.6			1021.1	40504.3	40677.3	17109.9	40659.6	17127.6
				1022.08	231056	234910	69972.6	234863	70019.9			1022.08	202933	202314	67449.1	202256	67507			1021	36816.8	37420.1	17133.5	37402.5	17151.1
				1021.98	235037	238858	69937.8	238811	69984.6			1021.98	211722	211370	67420.1	211312	67477.5			1020.9	33372	34340	17150.8	34322.5	17168.3
				1021.88	233333	232920	69902.9	232873	69949.4			1021.88	216388	215688	67391	215631	67448			1020.8	30216.6	31517.7	17162.3	31500.4	17179.6
				1021.78	225885	218908	69868	218862	69914.1			1021.78	215056	214555	67362	214498	67418.5			1020.7	28018.1	29008	17168.4	28990.9	17185.6
				1021.68	213932	200390	69833.2	200344	69878.9			1021.68	208954	208154	67333	208098	67389			1020.6	25353.9	26832.7	17170.8	26815.6	17187.9
[truncated: 61 more rows]

## Sheet: Figure 3d
XPS In 3d				ZIS								SV-ZIS								SV-ZIS/MoSe2
[truncated: 442 more rows]

[truncated: 22 more sheets: Figure 3e, Figure 3f, Figure 3g, Figure 4a, Figure 4b, Figure 4c, Figure 4d, Figure 5a, Figure 5b, Figure 5c, Figure 5d, Figure 6a, Figure 6b, Figure 6c, Figure 6d, Figure 6e, Figure 7b, Figure 7c, Figure S6, Figure S7 …]
